# Supplementary material for: Navigating Through Innovation in Elderly’s Health: A Scoping Review of Digital Health Interventions
Source: Public Health Rev. 2024 Dec 19;45:1607756. doi: 10.3389/phrs.2024.1607756 (PMC11693459; doi:10.3389/phrs.2024.1607756)
Supplement: Supplementary file 1 [file Table1.xlsx]

## Sheet: Supplemental material
List of documents included in the review and their characteristics (Worldwide, 2022)
																															Target population of intervention													WHO Classification of Digital Health Intervention, services and applications in health
Nº	Title	DOI / PMID (if applicable) / ISBN	Author(s)	Corresponding author affiliation	Corresponding author sex	Type (indexed article/ grey literature)	Type of document for grey literature or congress abstract Recommendation / Policy report / Country report / Technical report	Journal or institution	Volume	Issue	Year of publication	Country or territory of origin	Classification by Region of Country (World Bank Region) Latin America & the Caribbean/Middle East and North Africa/North America/South Asia/Sub-Saharan Africa/Worldwide/Other/n/a	Classification by Income of Country (World Bank Income) High/Upper-middle/Lower-middle/Low/Other	Aim or purpose	Disease or condition								Context				Health care level *			Elderly	Health Care profesionals	Caregivers			Type of population (age, sex, race, ethnicity, etc)	Sample size (if applicable)	Study design (if applicable)	Intervention type (if applicable)	Comparator (if applicable)	Duration of the intervention (if applicable)	Conclusion	Results	Digital health interventions for persons					Digital health interventions for healthcare providers
																Chronic disease (hypertension, diabetes, chronic obstructive pulmonary disease, pain, joint, etc)	Neurological (Alzheimer's, dementia, etc)	Mental health (depression, anxiety, etc)	Fragility (low grip strength, falls, etc)	Infectious disease	Sensory impairment	Healthy ageing and quality of life	Other	Home	Nursing home (Retirement home, Community care Veterans’ home, Senior living centers, Day care)	Health care facility *	Other	Primary	Secondary	Tertiary			Not specified	Family/Informal	Formal									Targeted communication to Persons	Person to Person communication	Personal health tracking	On demand communication with persons	Other	Healthcare provider decision support
1	The Effect of Information Communication Technology Interventions on Reducing Social Isolation in the Elderly: A Systematic Review	10.2196/jmir.4596	Chen YR, Schulz PJ.	Hong Kong Baptist University, Department of Communication Studies, Hong Kong Baptist University, Kowloon Tong, China (Hong Kong)	female	Indexed	na	J Med Internet Res	18	1	2016	12 countries: Austria, Canada, Finland, Israel, Netherlands, New Zealand, Norway, Slovenia, Sweden, Taiwan, United Kingdom, and United States	Europe and central Asia North America Middle East & North Africa East Asia & Pacific	High	This systematic review explored the effects of information and communication technologies (ICT) interventions on reducing social isolation of the elderly.	no	no	social isolation of elderly people	no	no	no	no	no	yes	yes	no	no	no	no	no	yes	no	no	no	no	Participants’ average age ranged from 66 years (SD not given) to 83 years (SD 1.4) with heterogeneity across demographics, including age, gender, education, income, health status, mental status, living arrangements, and nationalities. female participants often far outnumbered males even though ICT use among the elderly is highly associated with males In terms of participant health characteristics…	In the 25 projects, 30 studies were reported. Sample size of the studies varied from 8 to 5203. The number of participants in the RCT studies ranged from 22 to 205.	Systematic review	na	na	na	The results of this review suggest that ICT could be an effective tool to tackle social isolation among the elderly. However, it is not suitable for every senior alike. Future research should identify who among elderly people can most benefit from ICT use in reducing social isolation. Research on other types of ICT (eg, mobile phone–based instant messaging apps) should be conducted to promote und…	positive	no	yes	no	yes	no	no
2	Integrated Telehealth and Telecare for Monitoring Frail Elderly with Chronic Disease	10.1089/tmj.2017.0322	Gokalp H, de Folter J, Verma V, Fursse J, Jones R, Clarke M.	Department of Electronic Engineering, Ondokuz Mayis University, Samsun, Turkey	female	Indexed	na	Telemed J E Health	24	12	2018	United Kingdom	Europe & Central Asia	High income	To investigate the potential of an integrated care system for vital clinical signs and habits data to support independent living for elderly people with chronic disease	Congestive heart failure (CHF) Hypertension Chronic obstructive pulmonary disease	no	no	Fragility	no	no	no	no	yes	no	no	no	no	no	no	yes	yes	no	no	no	Over 65 years, male and female At least one chronic disease Living alone Being ‘‘Frail’’ defined by the Edmonton Frailty Score Had an unplanned hospital admission in the past 6 months or two in the past 12 months	36	Clinical trials or Experimental	Monitoring vital signs and activity data of elderly living alone in their home	na	1 year and 5 month	The results suggest that integrated care monitoring technologies have a potential for providing improved care and can have positive impact on well-being of the elderly by enabling timely intervention. However, there remains a need for better understanding of long-term variations in vital signs and activity data to establish intervention protocols for improved disease management.	positive	yes	no	yes	no	no	yes
3	Smart Homes for Elderly Healthcare-Recent Advances and Research Challenges	10.3390/s17112496	Majumder S, Aghayi E, Noferesti M, MemarzadehnoTehran H, Mondal T, Pang Z, Deen MJ.	McMaster University	Male	Indexed	na	Sensors (Basel)	17	11	2017	Worldwide	Worldwide	Worldwide	State of art and research and development in smart home based remorte healthcare technologies.	Cardiovascular disease Joints	no	no	no	no	no	no	no	yes	no	no	no	no	no	no	yes	no	no	no	no	not specified	no	Report, review or discussion article	no	no	no	A smart home is a complete system that is expected to bring healthcare, safety and wellnobeing services to the user’s doorstep with the aid of modern technologies such as environmental and medical sensors, actuators, high performance computing processors, and wireless commination platforms.More research and development is required in this sector to develop a fullynofunctional smart home while ens…	positive	yes	no	no	no	no	no
4	Suicide in the Elderly: A Multidisciplinary Approach to Prevention	10.1016/j.cger.2018.08.012. Epub 2018 Oct 11	Brooks SE, Burruss SK, Mukherjee K.	"Division of Acute Care Surgery, Loma Linda University Medical Center"	male	Indexed	na	Clin Geriatr Med	35	1	2019	USA	North America	High	The purpose of the research is to address the problem of suicide in the geriatric population through a multidisciplinary approach to prevention. The document highlights the importance of suicide risk assessment, identification of high-risk patients, and implementation of interventions involving various health professionals and community resources. The goal is to provide effective strategies to pr…	no	no	Mood disorders, schizophrenia, dementia, depression, and the use of medications to treat mental illnesses	Frailty, fall risk	no	no	no	no	yes	yes	yes	no	yes	yes	yes	yes	yes	yes	no	no	no	no	Literature review or Narrative review	na	na	na	Suicide assessment and prevention in the geriatric population is of utmost importance due to the projected increase in elderly patients in the future. The document proposes an organized and multidisciplinary approach to suicide prevention in the geriatric population, which involves the early detection of patients with suicidal ideation, referral to specialists, the implementation of community int…	positive	yes	yes	no	no	no	no
5	Smart homes and home health monitoring technologies for older adults: A systematic review	10.1016/j.ijmedinf.2016.04.007. Epub 2016 Apr 19	Lili Liu, Eleni Stroulia, Ioanis Nikolaidis, Antonio Miguel-Cruz, Adriana Rios Rincon	Lili Liu	female	Indexed	na	Int J Med Inform	91		2016	review does not specify countries, but indicate: 100% from developed countries	no specified	no specified	The aim of this paper was to conduct a systematic literature review to determine: (1) the levels of technology readiness among older adults and, (2) evidence for smart homes and home-based health-monitoring technologies that support aging in place for older adults who have complex needs.	yes (chronic obstructive pulmonary disease, heart conditions, diabetes type II)	yes (cognitive decline and mental health)	yes	yes (fall, activity daily living, health related quality of life)	no	no	no	no	yes	yes	no	no	no	no	no	yes	no	no	yes	yes	60 years or older, who required continuous care including permanent monitoring and who had chronic conditions generating limitations on their ability to perform basic activities of daily living (ADL1), and instrumental activities of daily living (IADL2) at home due to physical, mental or psychosocial impairments.	48 studies between 2010-2014	Report, review or discussion article	no	no	no	There is no evidence that home health technologies help address the conditions of disease or disability prediction and health-related quality of life or fall prevention. The evidence that home health technologies help to address the conditions of COPD is conflicting.	negative	yes	no	yes	no	no	yes
6	Telemedicine and the rural dementia population: A systematic review	https://doi.org/10.1016/j.maturitas.2020.09.001	Sekhon H, Sekhon K, Launay C, Afililo M, Innocente N, Vahia I, Rej S, Beauchet O.	Department of Medicine, Faculty of Medicine, McGill University, Montreal, Quebec, Canada	female	Indexed	na	Maturitas	143		2020	Worldwide	Worldwide	Worldwide	to examine the impact of telemedicine on health outcomes in elderly individuals with dementia living in rural areas	no	dementia	no	no	no	no	no	no	yes	no	no	no	no	no	no	yes	yes	yes	no	no	rural		Systematic review	na	na	na	Testing conditions and the accessibility of telemedicine yield inconclusive results as to whether telemedicine can improve the management of dementia in geriatric individuals.	positive	no	no	yes	no	no	no
7	Aging and technology: understanding the issues and creating a base for technology designers	10.1080/03091902.2021.1891313. Epub 2021 Apr 13	Alsaqer M.	College of Computer Science, King Khalid University, Saudi Arabia	male	Indexed	na	J Med Eng Technol	45	4	2021	Worldwide	Worldwide	Worldwide	The aim of this paper is to group the main aging issues (medical, social, etc.) and the technological solution in one place to analyse them and to eliminate the barriers between them.	yes	Memory issue	no	Falls	no	no	no	no	yes	no	no	Public transportation	na	na	na	yes	yes	yes	no	no	Older people in general	na	Report, review or discussion article	na	na	na	The study provides a matching between aging issues and technology solutions targeted to elderly, caregivers and doctors. Some issues have received greater effort than others. Work on memory-related issues has been intense in different areas, such as taking medications, navigating, keeping appointments, and remembering locations and conversations. Similarly, issues like physical ambulation, wayfin…	positive	no	no	no	yes	no	yes
8	A Sensor-Based mHealth Platform for Remote Monitoring and Intervention of Frailty Patients at Home	10.3390/ijerph182111730	Calvillo-Arbizu J, Naranjo-Hernández D, Barbarov-Rostán G, Talaminos-Barroso A, Roa-Romero LM, Reina-Tosina J.	Biomedical Engineering Group, University of Seville, Seville, Spain	male	Indexed	na	Int J Environ Res Public Health	18	21	2021	Spain	Europe & Central Asia	High	The aim of this platform is constituting an efficient and scalable system for reducing both the impact of aging and the advance of frailty syndrome. Among the results of this work are: (1) the development of elderly-focused sensors and platform; (2) a technical validation process of the sensor devices and the mHealth platform with young adults; and (3) an assessment of usability and acceptability…	no	no	no	yes	no	no	no	no	yes	no	no	no	no	no	no	yes	yes	no	yes	yes	Over 65 years old, living in an autonomous way but assisted by formal caregivers, risk of falls, and physical impairments (e.g., slowness or weakness) causing low physical activity. The exclusion criteria were: bedridden patients, reduced mobility (wheelchair use), and cognitive impairment.	40 frail and pre-frail elderly persons recruited on a voluntary basis. Participants were randomly assigned to one of the groups (control or intervention).	Mixed method	na	na	na	The novelty of this approach lies in the combination of different sensors on the same platform to address the needs of frail patients. Participants showed positive opinions about the devices, highlighting improved security and a sense of control without requiring complex digital skills. We can see that the higher the degree of technology phobia, the worse the perceived utility value of the smart …	positive	no	no	yes	no	no	yes
9	Digital Health Interventions among People Living with Frailty: A Scoping Review	10.1016/j.jamda.2021.04.012	Linn N, Goetzinger C, Regnaux JP, Schmitz S, Dessenne C, Fagherazzi G, Aguayo GA.	Deep Digital Phenotyping Research Unit, Department of Population Health, Luxembourg Institute of Health, Luxembourg	female	Indexed	na	Journal of the American Medical Directors Association [Internet]	22	9	2021	24 countries (Sweden, USA, Australia, UK, Ireland, Italy, Portugal, Netherlands, Spain, Japan, France, Germany, Canada, Switzerland, Norway, Hong Kong, Israel (occupied Palestine), Poland, Singapore, Greece, Mexico, Taiwan, Cyprus, Denmark)	East Asia & Pacific Europe & Central Asia Latin America & Caribbean Middle East & North Africa North America	High, Upper-middle	To provide a broad overview of digital health interventions used for people living with frailty	Diabetes Chronic obstructive pulmonary disease Heart disease Respiratory disease Cancer ( Multiple Myeloma, Colorectal) Hypertension	Parkinson’s disease Neurologic disorder Dementia Mild cognitive impairment	Depression	Frailty	VIH	no	no	no	yes	yes	yes	no	yes	yes	yes	yes	yes	no	yes	yes	Studies in English with no limitations on the date of publication Population was identified as any study that specifies frail population or mentions the related terms for frail, frailty, or frailty syndrome. Concept was any DHI specifically for frail persons and with a participant interaction with or without comparison group. Context included all clinical and community-dwelling settings	105 studies	Scoping review	na	na	na	DHIs have been used for many purposes and delivery means, with relatively few studies evaluating usability and feasibility. Despite the studies claimed to be for PLF, some studies did not report frailty assessment. Much heterogeneity among frailty assessments, study designs, and evaluations of digital health interventions. Strong need for standardized approaches to assess frailty, well-structured…	positive	yes	yes	yes	yes	no	yes
10	Telemedicine in elderly patients with heart failure	10.1089/dia.2009.0102	Andrès E, Zulfiqar AA, Talha S, Hajjam M, Hajjam J, Ervé S, El Hassani Hajjam A.	University of Strasbourg	Male	Indexed	na	Geriatr Psychol Neuropsychiatr Vieil	16	4	2010	Worldwide	Worldwide	Worldwide	Discuss availability telemedicine projects that assess heart failure in all patients, including geriatry. EnoCare 2.0 project was found as a good initiative.	Heart failure and chronic diseases	no	no	no	no	no	no	no	yes	no	yes	no	yes	yes	yes	yes	no	no	yes	yes	72 years, geriatric population	no	Report, review or discussion article	no	no	no	Enocare platform for telesurveillance is one of the best platforms found in the literature review	positive	yes	no	yes	no	no	yes
11	A smartphone-based solution to monitor daily physical activity in a care home	10.1177/1460458209337445	Joosen P, Piette D, Buekers J, Taelman J, Berckmans D, De Boever P.	Biorics, Belgium	male	Indexed	na	J Telemed Telecare	25	10	2019	Belgium	Europe & Central Asia	High	The purpose of the research was to investigate the extent to which older people's daily physical activity levels can be monitored using an mHealth system over a 10-week period in a care home setting. Additionally, we sought to evaluate whether mHealth use changed the physical activity behavior of older people and whether mHealth data correlated with validated physical fitness tests.	no	no	no	no	no	no	Physical activity	no	yes	no	no	no	no	no	no	yes	yes	no	no	yes	8 women, 12 men, mean age 81	20	Quasi experimental study	10 week intervention, participants were equipped with smartphones and heart rates monitors	itself	10 weeks	The conclusion of the study indicates that the implementation of a smartphone-based mHealth system in a care home setting was well perceived by both caretakers and participants. The system effectively monitored the daily physical activity levels of elderly participants, with feedback provided on a weekly basis. The results showed that participants consistently increased their physical activity le…	positive	yes	no	yes	no	no	no
12	They just came with the medication dispenser'- a qualitative study of elderly service users' involvement and welfare technology in public home care services	10.1186/s12913-021-06243-4	Glomsås HS, Knutsen IR, Fossum M, Halvorsen K.	Heidi Snoen Glomsås	female	Indexed	na	BMC Health Serv Res	21	1	2021	Norway	Europe & Central Asia	High income	The aim of this study was to explore elderly service users’ experience of user involvement in the implementation and everyday use of welfare technology in public home care services	no	no	no	no	no	no	Welfare	no	yes	no	no	no	no	no	no	yes	no	no	no	no	65 years old or older, that the service users were capable of giving consent, had used some kind of welfare technology for at least six months	Sixteen interviews (five men and 11 women) of service users were conducted in five different municipalities	Qualitative study	no	no	no	Most of the participants called for more knowledge, information, training and opportunities to play an active part in decisions on the use of welfare technology. Some of them preferred health professionals taking decisions on their behalf. The welfare technology made participants’ feel safer and enabled them to continue to live at home, which was very important and in accordance with political re…	positive	yes	no	no	no	no	no
13	Effectiveness of Information and Communication Technology (ICT) Interventions in Elderly's Sleep Disturbances: A Systematic Review and Meta-Analysis	10.3390/s21186003	Lee S, Yu S.	College of Nursing, Gachon University, Incheon 21936, Korea	female	Indexed	na	Sensors (Basel)	21	18	2021	Worldwide	Worldwide	Worldwide	to examine the effectiveness of information and communication technologies (ICT) interventions in managing sleep disturbances in the elderly.	no	no	no	no	no	no	Sleep disturbances	no	yes	no	yes	no	yes	no	no	yes	yes	yes	no	no	not specified		Systematic review	na	na	na	Information and communication technologies interventions showed positive effects on sleep disturbances of the elderly, specifically confirming the positive effect on depression and quality of life as well as the indicators directly related to sleep such as Insomnia Severity Index (ISI) and quality of sleep	positive	yes	no	yes	no	no	yes
14	Active and Assisted Living Ecosystem for the Elderly	10.3390/s18041246	Marcelino I, Laza R, Domingues P, Gómez-Meire S, Fdez-Riverola F, Pereira A.	ESEI: Escuela Superior de Ingeniería Informática, University of Vigo, 32004 Ourense, Spain; CINBIO: Centro de Investigaciones Biomédicas, University of Vigo, 36310 Vigo, Spain; Grupo de Investigación SING, Instituto de Investigación Sanitaria Galicia Sur (IIS Galicia Sur), SERGAS-UVIGO, 36312 Vigo, Spain	male	Indexed	na	Sensors (Basel)	18	4	2018	Portugal	Europe & Central Asia	High	A proposal was designed to add several services developed to meet the needs of the senior population, namely services to improve social inclusion and increase contribution to society. Moreover, the solution monitors the vital signs of elderly individuals, as well as environmental parameters and behavior patterns, in order to seek eminent danger situations and predict potential hazardous issues, a…	no	no	no	no	no	no	Welfare and quality of life	no	yes	no	no	no	na	na	na	yes	yes	no	no	no	Senior population	no specified	Clinical trials or Experimental	Functional prototype	na	no specified	The platform was tested by seniors in a real scenario. The experimental results demonstrated that the proposed ecosystem was well accepted and is easy to use by seniors.	positive	no	yes	no	yes	no	no
15	Comparison of Mobile Health Technology Use for Self-Tracking Between Older Adults and the General Adult Population in Canada: Cross-Sectional Survey	10.2196/24718	Jaana M, Paré G.	Telfer School of Management, University of Ottawa, Ottawa, Canada	female	Indexed	na	JMIR Mhealth Uhealth	8	11	2020	Canada	North America	High income	Compare older adults’ use of mHealth technologies to that of the general adult population in Canada and to investigate the factors that affect their use	yes	no	no	no	no	no	no	no	yes	no	no	no	no	no	no	yes	no	no	no	no	Canadian residents, aged 18 years or older, and who spoke English or French	4109 cases, the older adult group in the sample consisted of all respondents aged 65 years and older (682) and the general adult population in the sample consisted of respondents aged 18-64 years (3427)	Cross‑sectional study	na	3 sections: (1) demographic characteristics, health status, and comorbidities; (2) familiarity with and use of mHealth technologies (ie, mobile apps, consumer smart devices/wearables such as vital signs monitors, bathroom scales, fitness trackers, intelligent clothing); and (3) factors influencing the continued use of mHealth technologies	na	Leveraging mHealth technologies remain very limited. A culture shift in the provision of care to older adults is deemed necessary to keep up with the development of mHealth technologies	negative	yes	yes	yes	yes	no	no
16	Feedback on ophthalmologic telemedicine in a nursing home	10.1016/j.jfo.2020.09.002	Bon V, Ghemame M, Fantou P, Philliponnet A, Mouriaux F.	Ophthalmology department, CHU de Rennes, France	male	Indexed	na	J Fr Ophtalmol	43	9	2020	France	Europe & Central Asia	High	To evaluate the usefulness of a teleophthalmology consultation that includes measurement of visual acuity, intraocular pressure, optical coherence tomography and wide-field retinography between a housing facility for dependent elderly people (EHPAD) and the ophthalmology department of the University Hospital Center.	no	no	no	no	no	Visual alterations in elderly people dependent on a long-stay center	no	no	no	yes	no	no	no	no	no	no	yes	no	no	no	67 patients during the ophthalmology teleconsultation (mean age: 83 ± 8 years) in 6-month. There were 27 men (40%) and 40 women (60%).	67 patients	Case series	na	na	na	Teleconsultation is an alternative to classical consultation especially in depen-dent population. This experiment could be a starting point to the development of this solutionin social health-care institutions.	positive	no	no	no	no	no	no
17	Health-related quality of life in elderly, multimorbid individuals with and without depression and/or mild cognitive impairment using a telemonitoring application	10.1007/s11136-021-02848-8	Lang C, Roessler M, Schmitt J, Bergmann A, Holthoff-Detto V.	Center for Evidence-Based Healthcare, University Hospital and Faculty of Medicine Carl Gustav Carus, Technische Universität Dresden, Dresden, Germany	female	Indexed	na	Quality of Life Research	30	no	2021	Germany	Europe & Central Asia	High income	To study differences in health-related quality of life and its changes over time in elderly, multimorbid individuals with and without depression and/or mild cognitive impairment (MCI) using a telemonitoring application and study associations between engagement with measurements by study participants using a telemonitoring application and changes in their health-related quality of life	yes, not specified	Cognitive impairment	Depression	no	no	no	no	no	yes	no	yes	no	yes	no	no	yes	yes	no	no	no	Individuals: age ≥ 65 years, Multimorbidity (presence of at least two chronic diseases), capable of understanding participant information and consented to the study, Independent operation of television via remote control and/or com- puter/laptop ≥ 3 times per week, Unimpaired hearing, Sufficient motoric and sensory speech ability, Sufficient eyesight to follow a television program easily General …	9 General practitioners 177 elderly	Clinical trials or Experimental	Telemonitoring application	Changes in physical and mental health-related quality of life in participants with and without depression and/or mild cognitive impairment	12 month	Engagement of individuals with vital data measurements via a TMA may increase their mental HRQoL. Mentally impaired people should be closely involved as co-designers and experts in development processes of TMAs to benefit from tailored solutions.	positive	yes	no	yes	no	no	yes
18	Investigating the effectiveness of technologies applied to assist seniors: A systematic literature review	10.1016/j.ijmedinf.2015.05.014. Epub 2015 Jun 11	Khosravi P, Ghapanchi AH.	Griffith University	Male	Indexed	na	International Journal of Medical Informatics	85	1	2016	USA, Canada, Asia, Europe, Australia	North America, Asia, Europe, East Asia and Pacific	High	Fill the gap identified in the literature and answer thecall for more research that provides a broader picture of the varinoous technology interventions and their effectiveness, rather thanmerely providing a comprehensive list of assistive technologies	chronic disease	dementia	depression, social isolation	fall risks, dependent living	no	no	Poor wellbeing	Poor medication management	yes	yes	yes	no	no	no	yes	yes	no	no	yes	yes	not specified	no	Literature review or Narrative review	no	no	no	This study identified various assistive technologies proposed by ICT researchers to assist the elderly and its effectiveness	positive	yes	yes	yes	yes	no	yes
19	Focus on the Different Projects of Telemedicine Centered on the Elderly In France	10.2174/1874609812666190304115426	Zulfiqar AA, Hajjam A, Andrès E.	Departament of Geriatrics, University Hospital of Rouen, Rouen, France	male	Indexed	na	Curr Aging Sci	11	4	2019	France	Europe & Central Asia	High	The purpose of the research was to analyze and review the different telemedicine projects focused on the elderly population in France, with a focus on how these initiatives use communication tools and technology to improve medical care for older adults.	heart failure	no	no	no	no	no	no	no	yes	yes	No	no	No	No	No	yes	no	no	yes	yes	no	no	Literature review or Narrative review	na	na	na	As examined above, telemedicine applications are progressively expanding to incorporate geriatrics, and more projects should be delivered in the coming years. The various projects have a variety of different aims, but preserving quality of life for elderly subjects in nursing homes is a particularly widespread priority. Our team is currently striving to develop, via an upgraded version of the E-C…	positive	yes	yes	no	no	no	yes
20	Telemedicine and telecare for older patients--a systematic review	10.1016/j.maturitas.2012.06.010.	van den Berg N, Schumann M, Kraft K, Hoffmann W.	Neeltje van den Berg	female	Indexed	na	Maturitas	73	2	2012	USA, Canada, Israel, Australia, Argentine and different conuntries in Europe	Europe & Central Asia	High income	analyze whether telemedical healthcare concepts are suitable as a new innovative option in medical care for older patients	yes (cardiovascular disease, heart surgery, diabetes, respiratory diseases, cancer, chronic renal failure, musculoskeletal diseases)	yes (two studies included neurodegenerative disease)	yes (one study included depression)	no	no	no	no	no	yes	no	no	no	no	no	no	yes	no	no	no	no	patients aged 60 or older, 25 studies was patients enrolled after a hospital stay and patients recruited in general practices or outpatients clinics	68 controlled studies, between 2007-2012	Systematic review	no	no	no	The studies show a clear trend towards better results for “behavioral” endpoints, e.g. adherence to medication or diet, and self-efficacy compared to results for medical outcomes (e.g. blood pressure, or mortality), quality of life, and economic outcomes (e.g. costs or hospitalization).	positive	yes	no	no	no	no	no
21	Monitoring Health Parameters of Elders to Support Independent Living and Improve Their Quality of Life	10.3390/s21020517	Adami I, Foukarakis M, Ntoa S, Partarakis N, Stefanakis N, Koutras G, Kutsuras T, Ioannidi D, Zabulis X, Stephanidis C.	Institute of Computer Science, N. Plastira 100, Vassilika Vouton, GR-70013 Heraklion, Greece;	female	Indexed	na	Sensors (Basel)	21	2	2021	Greece	Europe & Central Asia	High income	to present the design, architecture and implementation structure of an adaptive system for monitoring the health and well-being of the elderly.	chronica disease	no	anxiety	no	no	no	no	no	yes	yes	no	no	no	no	no	yes	yes	yes	no	no	elderly people (age 65+) who either live alone at home, or with another family member and are generally capable of self-managing their health under the guidance of their primary healthcare professional.		Cross‑sectional study	na	na	na	It appears that a telehealth system integrated in a local health care service may significantly improve elderly persons’ behaviour, and also reduce the caregivers’ burden	positive	yes	no	yes	yes	no	yes
22	Development of a Palliative Telehealth Pilot to Meet the Needs of the Nursing Home Population	10.1097/NJH.0000000000000784	Baxter KE, Kochar S, Williams C, Blackman C, Himmelvo J.	Baxter Palliative Consulting, LLC, Wakefield, Rhode Island.	female	Indexed	na	J Hosp Palliat Nurs	23	5	2021	US	North America	High	This quality improvement pilot project details the development and implementation of a telehealth palliative care program available to nursing home residents. Remote access to a palliative care clinician can bridge the gap in access to this specialized care.	Palliative care	no	no	no	no	no	no	no	no	yes	no	no	na	na	na	yes	yes	yes	no	no	Frail older adults, nursing home residents	41 referrals	Clinical trials or Experimental	Pilot	na	4 months	The palliative telehealth program offered real-time access to a palliative care specialist able to provide symptom management, goals-of-care discussions, and Medical Orders for Life-Sustaining Treatment completion.	positive	no	no	no	yes	no	no
23	Can a telemonitoring system lead to decreased hospitalization in elderly patients?	10.1177/1357633X19858178	Lyth J, Lind L, Persson HL, Wiréhn AB.	Research and Development Unit in Region Östergötland and Department of Medical and Health Sciences, Linköping University, Linköping, Sweden	male	Indexed	na	J Telemed Telecare	27	1	2021	Sweden	Europe & Central Asia	High income	investigate the effects of the intervention Health Diary on healthcare costs and the number of hospitalizations, as well as other care required in chronic obstructive pulmonary disease (COPD) and heart failure (HF) patients	chronic obstructive pulmonary disease (COPD) and heart failure (HF)	no	no	no	no	no	no	no	no	no	yes	no	yes	yes	no	yes	yes	no	no	yes	patients with COPD or HF, aged ≥ 65 years who were frequently hospitalized due to exacerbations – at least two inpatient episodes the last twelve months	58 patients with HF and 36 patients with COPD	Cohort study	The Health Diary system enables patients to report their daily health status, such as symptoms and measurement values, and intake of as-needed medication	outcome data were compared to expected outcome data; the expected values were based on a 5-year history on the studied group	4 years	A telemonitoring system, the Health Diary, combined with a specialized hospital-based home care (HBHC) unit significantly decreases the need for hospital care in elderly patients with advanced HF or COPD without increasing total healthcare costs	positive	yes	yes	yes	no	no	no
24	E-health for older people: the use of technology in health promotion	10.1089/cpb.2007.0151	Tse MM, Choi KC, Leung RS.	School of Nursing, The Hong Kong Polytechnic University, Hong Kong, China	female	Indexed	na	Cyberpsychol Behav	11	4	2008	China	East Asia & Pacific	Upper middle income	The aim of the present study to attempt to collaborate with a community center for the elderly, using an e-health education program to provide health education to older people. The objectives of the present study include (a) mastery of basic computer skills for older people; (b) enabling older people to access health information via the Internet; and (c) improving elderly people’s health-related …	not specified	no	no	no	no	no	Health education	no	no	yes	no	no	no	no	no	yes	no	no	no	no	30 older people participated in the study (9 males, 21 females, aged 65-80 years, with the mean age of 72). The inclusion criteria were (a) being an older person who scored 24 or above on the Mini Mental Status Examination and (b) being able to speak, understand, and read Cantonese. Those with severe visual impairment and functional deficits that would hinder learning and operating the computer w…	30 older people	Case series	na	na	na	The present study demonstrated an innovative way of using the Internet to search for health information and improve health promotion among community-dwelling older adults. With the collaboration of community services, the use of technology in the form of an e-health program would be an effective tool in providing health education to older people. Computer skills, interest in accessing health info…	positive	no	no	yes	yes	no	no
25	Monitoring technology for the elderly patient	10.1586/17434440.4.2.267	Karunanithi M.	e-Health Research Centre/CSIRO ICT Centre	male	Indexed	na	EXPERT REVIEW OF MEDICAL DEVICES	4	2	2007	Worldwide	Worldwide	Worldwide	To review wearable monitoring technology for elderly patients and its integration into telehealth systems	Heart failure Chronic obstructive pulmonary disease Diabetes Hypertension	Dementia Alzheimer’s disease Parkinson’s disease	no	Falls	no	no	no	no	yes	yes	yes	no	yes	yes	yes	yes	yes	no	yes	yes	Elderly Multidisciplinary care team Documents with no limit of country and no limitations on the date of publication	Not specified	Literature review or Narrative review	na	na	na	Before wearable monitoring and information communication technologies can be applied to elderly patients in community-based care, there needs to be a framework, guidelines and standards set out for the design and application of the technology	positive	yes	no	yes	no	no	yes
26	Geriatric Telepsychiatry: Systematic Review and Policy Considerations	10.1016/j.jagp.2018.10.009. Epub 2018 Oct 30	Gentry MT, Lapid MI, Rummans TA.	Mayo Clinic	Female	Indexed	na	Am J Geriatr Psychiatry	27	2	2019	France, UK, Canada, Italy, Australia, USA, China, South Korea, Hong Kong	North America, East Asia and Pacific, Europe and Central Asia.	High	Psychiatric assessment and treatment via telemedicine for geriatric population	no	dementia, Alzheimer, mental disorders	depression	no	no	no	no	no	yes	yes	yes	no	no	no	yes	yes	yes	no	no	no	Australian, chinese, hongnokong, italian, french, Northamerican elderly population	no	Systematic review	no	no	no	TMH for geriatric patients has been shown to be	positive	yes	yes	no	yes	no	yes
27	Telepsychiatry: what role in the care of the elderly?	10.1684/pnv.2016.0625	Elie-Lefebvre C, Schuster JP, Limosin F.	Jean-Pierre Schuster	male	Indexed	na	Geriatr Psychol Neuropsychiatr Vieil	14	3	2016	review does not specify countries	no specified	no specified	This article is a review of the literature on the applications of telemedicine in the field of psychiatry for the elderly	no	no	yes	no	no	no	no	no	yes	yes	no	no	no	no	no	yes	no	no	no	no	elderly people with psychiatric disease and carries out telemedicine in psychiatry, psychology and neuropsychology	The number of articles is not specified, the bibliographic search was limited to publications in English and French, period 1990-2016	Report, review or discussion article	no	no	no	Telemedicine provides solutions to the problems of territorial inequalities among doctors, as well as more equitable access to care depending on geographic areas and more sustained monitoring of patients.	positive	yes	no	no	no	no	no
28	Tele-health services for the elderly: A novel southern Italy family needs-oriented model	10.1097/HJR.0b013e328331f9e5	De Cola MC, De Luca R, Bramanti A, Bertè F, Bramanti P, Calabrò RS.	Centro Neurolesi ‘Bonino-Pulejo’, S. S. 113 Via Palermo C/da Casazza 98123 Messina, Italy	female	Indexed	na	Journal of Telemedicine &amp; Telecare	22	6	2010	Italy	Europe & Central Asia	High income	to evaluate the effects of the telehealth system on a sample of elderly or their caregivers, focusing on the usability of the tool.	no	dementia	no	no	no	no	no	no	no	yes	no	no	no	no	no	yes	yes	no	no	yes	age >65 years; except elderly with severe cognitive or psychiatric conditions, visual and auditory deficits, communication disorders and instable medical diseases.	18 elderly and 20 caregivers	Cohort study	na	na	na	There were several frequent users of videoconferencing. System quality was acceptable although a shorter audio delay would be desirable. The system was used regularly by the participants and it fulfilled its purpose.	positive	no	yes	no	yes	no	yes
29	ICT-based health information services for elderly people: past experiences, current trends, and future strategies	10.1080/14639230701692736	Marschollek M, Mix S, Wolf KH, Effertz B, Haux R, Steinhagen-Thiessen E.	Institute for Medical Informatics, Technical University of Braunschweig, Muehlenpfordtstrasse 23, D-38106 Braunschweig, Germany.	male	Indexed	na	Med Inform Internet Med	32	4	2007	Germany	Europe & Central Asia	High	With a focus on elderly people, this paper summarizes current trends in consumer health informatics, discusses past and present intiatives providing health-information services, and proposes a future strategy for the design of sustainable services.	no	no	no	no	no	no	Health (or health information) in general	no	yes	no	no	no	na	na	na	yes	no	no	yes	no	Older people	na	Report, review or discussion article	na	na	na	The older the people get, the more different they become. In order to build and maintain sustainable and beneficial health-information services and system infrastructures and to tap their full potential, they need to be customized to the specific needs of this very target group both in their content and in their mode of presentation.	negative	no	no	no	yes	no	no
30	Multi-part quality evaluation of a customized mobile application for monitoring elderly patients with functional loss and helping caregivers	10.1186/s12911-019-0839-3	Costa Stutzel M, Filippo MP, Sztajnberg A, da Costa RMEM, Brites ADS, da Motta LB, Caldas CP.	Bacharelado em Ciência da Computação (BCC/IME) and Laboratório de Ciência da Computação (LCC), Rio de Janeiro, Brazil	male	Indexed	na	BMC Med Inform Decis Mak	19	140	2019	Brazil	Latin America & Caribbean	Upper middle income	evaluate a Mobile System for Elderly Monitoring (SMAI), mobile application for monitoring elderly patients with functional loss and helping caregivers	no	dementia	no	no	no	no	no	no	no	no	yes	no	yes	yes	yes	yes	yes	no	yes	no	patients in different stages of dementia, with functional loss and limited autonomy, which are supported by caregivers	38 caregivers and 38 patients (persist 28)	Mixed method	The caregivers engaged in the project in the early stages as testers, with informal feedback, and participating in the formal assessments focus groups, retraining meetings and usability evaluation	na	na	the use of SMAI represented a positive change for the family caregivers and for the health team	positive	yes	yes	yes	yes	no	no
31	Use of Telemedicine for Emergency Triage in an Independent Senior Living Community: Mixed Methods Study	10.2196/23014	Carolan K, Grabowski DC, Mehrotra A, Hatfield LA.	Kelsi Carolan, School of Social Work, University of Connecticut, United States	female	Indexed	na	J Med Internet Res	22	12	2020	United States	North America	High	To examine the effectiveness of a telemedicine intervention for emergency triage in an independent living community.	yes	no	no	no	no	no	no	no	no	yes	no	no	no	no	no	no	yes	no	no	no	people live in independent senior living communities	In the intervention community, a 950-resident independent senior living community,	Quasi experimental study	Telemedicine was introduced at one of three independent senior living communities in California, United States, managed by a single company.	usual care	not specified	The introduction of telemedicine in an independent living community did not clearly reduce transfers to the ED. The intervention had low uptake due to limited buy-in by frontline staff. Future interventions involving telemedicine use in independent living communities should carefully consider how best to prepare and engage frontline providers.	no differences	no	no	no	no	no	yes
32	Telepsychogeriatrics: a new horizon in the care of mental health problems in the elderly	10.1017/S1041610212000981	Ramos-Ríos R, Mateos R, Lojo D, Conn DK, Patterson T.	Department of Psychiatry, School of Medicine, Santiago de Compostela, Spain	male	Indexed	na	International Psychogeriatrics	24	11	2012	Canada, United States, Hong Kong, Korea, Sweden, Australia	North America, East Asia & Pacific	High income	To search available evidence on the applicability of telepsychiatry, specifically the use of videoconferencing for remote consultation, in the elderly population with mental disorders.	no	Cognitive impairment Alzheimer’s disease Parkinson’s disease	Depression	no	no	yes	no	no	yes	yes	yes	no	yes	yes	yes	yes	yes	no	yes	yes	Research papers, including editorials or letters, that focused in the use of videoconferencing for providing psychiatric care or assessment to a geriatric population, institutionalized or not. No limitations on the date of publication	60 documents (45 from original search, 15 fromadditional references)	Literature review or Narrative review	na	na	na	Despite limited experience, telepsychogeriatrics appears to be a viable option, well accepted by patients, including those having dementia. More systematized studies are needed in this new field based on larger sample sizes, including comparison with traditional consultations and assessment of the clinical outcomes.	positive	no	no	no	no	no	yes
33	Feasibility and impact of telemonitor-based depression care management for geriatric homecare patients	10.1089/tmj.2011.0011. Epub 2011 Jul 22	Sheeran T, Rabinowitz T, Lotterman J, Reilly CF, Brown S, Donehower P, Ellsworth E, Amour JL, Bruce ML.	Rhode Island Hospital	Male	Indexed	na	TELEMEDICINE AND EnoHEALTH	17	8	2011	United States	North America	High	feasibility, acceptability, and preliminary clinical outcomes of a method to leverage existing home healthcare telemonitoring technology to deliver depression care management (DCM) to both Spanishno and Englishnospeaking elderly homebound recipients of homecare services.	no	no	depression	no	no	no	no	no	yes	yes	no	no	no	no	no	yes	yes	no	no	no	30 female, 18 male; mean age 76 years; 34% Hispanic, 14% African American, and 2% Native American)	48	Clinical trials or Experimental	Telehealth nurses	no	3 weeks	clinical findings suggest that	positive	no	no	no	no	no	no
34	Telehealth for the cognitively impaired older adult and their caregivers: lessons from a coordinated approach	10.1097/MBP.0000000000000443	Erica F Weiss,*, Rubina Malik, Teresa Santos, Mirnova Ceide, Jason Cohen, Joe Verghese and Jessica L Zwerling	Department of Neurology, Montefiore Medical Center and Albert Einstein College of Medicine, Bronx, NY	female	Indexed	na	Neurodegener Dis Manag	11	1	2021	USA	North America	High	The purpose is to discuss the challenges and lessons learned from transitioning to telehealth for providing care to older adults with cognitive impairment and their caregivers during the Covid-19 pandemic. The paper highlights the importance of a multidisciplinary approach, addressing social determinants of health, cultural factors, safety evaluations, advance care planning, caregiver stress, and…	no	yes	no	no	no	no	no	no	yes	no	yes	no	no	no	yes	yes	yes	no	yes	no	85 individual, 47 females, 38 males, mean ageo 76.33 , hispanic (58%), afioamericans (28%) white (17%9 y asiatic (3%)	85	Report, review or discussion article	na	na	na	As Covid-19 impacted healthcare systems, patients and providers, and as healthcare was taken out of the office and into the telehealth space, older adults, particularly those with cognitive impairment, were at a risk for getting left behind. Our coordinated team transition to telehealth, while initially challenging, led to new insights into areas of urgent need for our diverse, cognitively impair…	positive	yes	yes	yes	no	no	yes
35	High-Intensity Telemedicine Reduces Emergency Department Use by Older Adults With Dementia in Senior Living Communities	10.1016/j.jamda.2019.03.024. Epub 2019 Jul 15	Gillespie SM, Wasserman EB, Wood NE, Wang H, Dozier A, Nelson D, McConnochie KM, Shah MN.	Suzanne M. Gillespie	female	Indexed	na	Journal of the American Medical Directors Association [Internet]	20	8	2019	United States	North America	High income	Evaluate the effect of a high-intensity telemedicine program that delivers care for acute illnesses on ED use rates for individuals with dementia who reside in senior living communities (SLC, independent and assisted living)	no	yes	no	no	no	no	no	no	no	yes	no	no	no	no	no	yes	no	no	no	no	older adults residing in SLCs	22 SLCs (731 subjects with dementia), Six SLCs (220 subjects) with the intervention and 15 SLCs (511 subjects) without intervention	Clinical trials or Experimental	patient-to-provider high-intensity telemedicine services to diagnose and treat illnesses.	Without intervention	1 year	Telemedicine in SLCs can effectively decrease ED use by individuals with dementia	positive	yes	no	no	no	no	yes
36	An Internet-based videoconferencing system for supporting frail elderly people and their carers	10.1258/jtt.2007.070601	Savolainen L, Hanson E, Magnusson L, Gustavsson T.	Department of Signals and Systems, Chalmers University of Technology, Go¨teborg	female	Indexed	na	J Telemed Telecare	14	2	2008	Sweden	Europe & Central Asia	High income	to evaluate the new system of ACTION (Assisting Carers using Telematic Interventions to meet Older people’s Needs)	no	no	loneliness and isolation	no	no	no	no	no	yes	no	no	no	no	no	no	yes	yes	no	yes	no	The mean age of the family users was 73 years (range 66–85). Seven out of eight of them were women . The professional carers were 35–45 years of age, and one of the four was a woman	8 family users and 4 professional carers were interviewed	Cross‑sectional study	na	na	na	Interviews revealed that participants experienced increased happiness, formed new connections, and reduced feelings of isolation, suggesting an improvement in their quality of life. Nonetheless, the applicability of these findings to all users may be limited, given potential biases in the interview group and exclusion of novice users.	positive	no	no	yes	yes	no	no
37	Reducing Emergency Department Utilization Through Engagement in Telemedicine by Senior Living Communities	10.1089/tmj.2015.0152	Gillespie SM, Shah MN, Wasserman EB, Wood NE, Wang H, Noyes K, Nelson D, Dozier A, McConnochie KM.	BerbeeWalsh Department of Emergency Medicine, University of Wisconsin School of Medicine and Public Health, Madison, Wisconsin.	female	Indexed	na	Telemedicine and e-Health	22	6	2016	US	North America	High	We evaluated the effect of senior living community engagement in the tele- medicine program on emergency department use rates.	no	no	no	no	no	no	no	Acute illness	no	yes	no	no	na	na	na	yes	yes	yes	no	no	Older adults in senior living communities	8 units (senior living communities)	Cohort study	Incorporation of telemedicine	na	December 2010 - November 2013	Individuals residing in more engaged senior living communities (SLC) experienced a greater decrease in emergency department use compared with subjects residing in less engaged SLCs or those without access to high- intensity telemedicine for acute illnesses.	positive	no	no	no	no	no	yes
38	Application and implementation of telehealth services designed for the elderly population during the COVID-19 pandemic: A systematic review	10.1177/14604582221075561	Haimi M, Gesser-Edelsburg A.	Clalit Health Services, Sharon-Shomron District, Haifa, Israel	male	Indexed	na	Health Informatics J	28	1	2022	Singapore, USA, Italy, Poland, Tunisia, Turkey, Netherlands	East Asia & Pacific, North America, Europe & Central Asia, Middle East & North Africa	High, Upper middle income, Lower middle income	To explore the availability, application, and implementation of telehealth services during the Covid-19 era, designed for the aged population (age 65 and more)	diabetes type 2, lymphedema/ venous disease	Parkinson	chronic affective disorders and personality problems	no	no	no	no	no	yes	yes	yes	no	yes	yes	yes	yes	yes	yes	no	no	Studies (electronic databases: PubMed, Embase, and Web of Science), in English, published in peer-reviewed journals, reporting and evaluating the role of telehealth services aimed for the elderly population (age 65 years and more) during the COVID-19 era (since December 2019), till the date of the data extraction (27.12.2020)	3225 articles were identified after removing duplicates. After reading the full texts of 40	Systematic review	na	na	na	Although the elderly population may benefit the most from telehealth services, not enough services were developed and implemented to satisfy the needs of this population	negative	yes	yes	yes	yes	no	yes
39	A Digital Health Service for Elderly People with Balance Disorders and Risk of Falling: A Design Science Approach	10.3390/ijerph19031855	Gaspar AGM, Lapão LV.	Instituto de Higiene e Medicina Tropical (IHMT), Universidade NOVA de Lisboa (UNL), Lisbon, Portugal	male	Indexed	na	Int J Environ Res Public Health	19	3	2022	Portugal	Europe & Central Asia	High	We aimed to design, develop, implement and evaluate the use of a digital health service for the complementary provision of care for the elderly with balance disorders and risk of falling.	no	no	no	yes	no	no	no	no	no	no	yes	no	no	no	yes	yes	no	no	no	no	Elderly People with Balance Disorders and Risk of Falling	Since we used a proof-of-concept approach as an initial intervention to demonstrate the “BALANCE” service, only a small set of participants was included: five female patients, aged 70–83 years old, with a regular balance follow-up at Hospital Beatriz Ângelo (HBA), Lisbon, Portugal	Mixed method	no	no	no	Using DSRM, we designed, implemented and demonstrated “BALANCE”, a digital service for complementary care provision for elderly people with balance disorders and risk of falling. We verified a significant potential for clinical applicability of this digital solution. However, involvement of patients, caregivers and healthcare professionals, interoperability of digital solutions and reorganization…	positive	no	no	yes	no	no	yes
40	Telemedicine-assisted care of an older patient with COVID-19 and dementia: bridging the gap between hospital and home	https://doi.org/10.1007/s40520-021-01875-2	Marinello R, Brunetti E, Luppi C, Bianca D, Tibaldi V, Isaia G, Bo M.	Hospital at Home Service, Section of Geriatrics, Molinette Hospital, Turin, Italy and Department of Medical Sciences, Università degli Studi di Torino, Turin, Italy	male	Indexed	na	Aging Clinical and Experimental Research	33	no	2021	Italy	Europe & Central Asia	High income	To report and describe a case of a successfully managed older woman with atypical COVID from a hospital at home with telemedicina	Hypertension Chronic obstructive pulmonary Hypothyroidism Osteoporosis	Dementia	no	Frailty	no	no	no	no	yes	no	yes	Hospital at Home	no	no	yes	yes	yes	no	no	yes	A 91-year old woman with severe dementia and atypical COVID-19	1 person	Case series	na	na	na	The hybrid approach of in-person and tele-visits with TMS-assisted Hospital at Home can foster a "secure" environment by enhancing self-confidence and safety, empowering motivated caregivers to manage frail older adults with COVID-19 at home, thus avoiding unnecessary hospital admissions and their negative physical, functional, and psychological impacts.	positive	no	no	no	no	no	yes
41	High-intensity telemedicine-enhanced acute care for older adults: an innovative healthcare delivery model	10.1111/jgs.12523. Epub 2013 Oct 28	Shah MN, Gillespie SM, Wood N, Wasserman EB, Nelson DL, Dozier A, McConnochie KM.	University of Rochester	Male	Indexed	na	JOURNAL OF THE AMERICAN GERIATRICS SOCIETY	61	11	2013	United States	North America	High	innovative healthcare	diabetes, hypertension, cv disease, COPD,	dementia	no	no	no	no	no	no	yes	yes	no	no	no	no	no	yes	yes	no	yes	yes	287 females 101 males; age 85 (median) White 351 (90.5) Black 12 (3.1) Other 4 (1.0) Unknown 21 (5.4)	388	Clinical trials or Experimental	telemedicine	no	2 years	Highnointensity telemedicinenoenhanced acute care for older adults residing in SLCs is feasible and acceptable to residents and informal caregivers and offers an option for acute care that can replace ED visits or delayed outpatient visits.	negative	no	no	no	no	no	no
42	A pilot study of how information and communication technology may contribute to health promotion among elderly spousal carers in Norway	10.1111/j.1365-2524.2007.00725.x	Torp S, Hanson E, Hauge S, Ulstein I, Magnusson L.		male	Indexed	na	Health Soc Care Community	16	1	2008	Norway	Europe & Central Asia	High	The overall aim of this study was to promote health among elderly informal carers caring for a relative with dementia or stroke at home by offering them ICT equipment and the ACTION service culturally adapted to the Norwegian context. The specific aims were first to explore whether family carers were able to make use of the ICT-based intervention to gain increased knowledge about the cared-for pe…	heart failure	yes	no	no	no	no	no	no	yes	no	no	no	No	No	No	yes	yes	no	yes	no	8 females, 11 males, 73 mean age	19	Cross‑sectional study				The pilot Norwegian intervention study focused on informal carers of frail elderly individuals with dementia or stroke, aiming to provide support through information and communication technology (ICT). The study collected both quantitative and qualitative data to assess the impact of the intervention. While the quantitative data should be interpreted cautiously due to the small sample size and la…	positive	no	yes	no	no	no	no
43	Development and testing of an online community care platform for frail older adults in the Netherlands: a user-centred design	https://doi.org/10.1186/s12877-018-0774-7	Willard S, Cremers G, Man YP, van Rossum E, Spreeuwenberg M, de Witte L.	Sarah Willard	female	Indexed	na	BMC Geriatr	18	87	2018	Belgium	Europe & Central Asia	High income	1) to modify an existing online platform based upon the needs of frail older adults(that comprised of health, well-being, and communication functions), and 2) to test this modified prototype platform on the usability and the feasibility of frail older adults.	no	no	no	yes	no	no	no	no	yes	no	no	no	no	no	no	yes	no	no	no	no	First stage: people over 65 (frail older adults), who were living at home; Second stage: aged 65 and older; at a risk of decline in physical, psychological, or social functioning; suffering from a geriatric syndrome; suffering from a specific somatic condition; living independently at home without a partner	First stage: 17; Second stage: 73 older adults	Other	no	no	no	The overall prospect was that an OCC-platform can contribute to the social participation . Only a quarter of the subjects indicated that the platform had added value	negative	no	no	no	yes	no	no
44	Moving towards novel multidisciplinary approaches for improving elderly quality of life: The emerging role of telemedicine in Sicily	10.1177/1357633X17753057	Maresca G, De Cola MC, Caliri S, De Luca R, Manuli A, Scarcella I, Silvestri G, Bramanti P, Torrisi M, Calabrò RS, Bramanti A	IRCCS Centro Neurolesi ‘Bonino-Pulejo’, S.S.113 Via Palermo C/da Casazza 98123 Messina, Italy.	female	Indexed	na	Journal of Telemedicine &amp; Telecare		5	2019	Italy	Europe & Central Asia	High income	To evaluate the potential role of a multidisciplinary telemedicine approach for improving elderly quality of life.	no	no	no	no	no	no	Quality of life	no	yes	no	no	no	no	no	no	yes	yes	no	no	no	being aged over 65 years, living independently at home, and having a discrete clinical picture	131 subjects enrolled, 22 chose to use the complete telemedicine service, 43 chose telemonitoring and psychological tele-counseling, 12 chose tele-monitoring and nutritional tele-counseling and 54 chose only tele-monitoring.	Cohort study	na	na	na	Telemedicine can be a suitable tool for caring for elderly people more efficiently by promoting the remission of depressive symptoms and improving social functioning, cognitive levels and nutritional habits to prevent vascular diseases and mexacerbations of pre-existing chronic illness.	positive	no	yes	yes	yes	no	yes
45	Evaluating the evidence base for the use of home telehealth remote monitoring in elderly with heart failure	10.1089/tmj.2009.0028	Dang S, Dimmick S, Kelkar G.	Geriatric Research, Education, and Clinical Center (GRECC) and Extended Care and Research Services, Bruce W. Carter Department of Veterans Affairs Medical Center, Miami, Florida; The Geriatrics Institute and Department of Medicine, University of Miami Miller School of Medicine, Miami, Florida.	female	Indexed	na	Telemedicine and e-Health	15	8	2009	US, Italy, Canada,Germany, Netherlands, UK	North America, Europe & Central Asia	High	MEDLINE, EMBASE, and CINHAL databases were searched for evidence on remote monitoring of patients with heart failure.	yes	no	no	no	no	no	no	no	yes	no	no	no	na	na	na	yes	yes	no	no	no	Elderly with heart failure	na	Report, review or discussion article	na	na	na	Available data suggest that tele- monitoring is a promising strategy. More data are needed to determine the ideal patient population, technology, and parameters, frequency and duration of telemonitoring, and the exact combination of case manage- ment and close monitoring that would assure consistent and improved outcomes with cost reductions in heart failure.	positive	no	no	no	no	no	no
46	Clinical outcome and cost-effectiveness of a synchronous telehealth service for seniors and nonseniors with cardiovascular diseases: quasi-experimental study	10.2196/jmir.2091	Chen YH, Lin YH, Hung CS, Huang CC, Yeih DF, Chuang PY, Ho YL, Chen MF.	National Taiwan University Hospital, Departments of Internal Medicine, Taipei, Taiwan	male	Indexed	na	J Med Internet Res	15	4	2013	Taiwan	East Asia & Pacific	High income	evaluate the impact of a synchronous telehealth service on older patients with cardiovascular diseases	patients with cardiovascular disease (myocardial infarction, congestive heart failure, arrhythmia, syncope, other surgical or congenital heart conditions), diabetes mellitus	no	no	no	no	no	no	no	no	no	yes	no	yes	yes	yes	yes	no	yes	no	no	(1) CAD with or without percutaneous coronary intervention, (2) myocardial infarction, (3) congestive heart failure, (4) arrhythmia, including bradyarrhythmia, tachyarrhythmia, or ventricular arrhythmia with an implantable cardiac defibrillator implant, (5) diabetes mellitus, (6) syncope, (7) ≥2 CAD risk factors with angina, and (8) other surgical or congenital heart conditions.	141 cardiovascular disease patients	Quasi experimental study	data on hospital visits and health expenditures for the 6-month period before and the 6-month period after the opening of the Telehealth Center	before-after	November 2009 and May 2010	Synchronous telehealth intervention may reduce costs, decrease all-cause admission rates, and decrease durations of all-cause hospital stays in cardiovascular disease patients, regardless of age	positive	yes	yes	yes	yes	no	yes
47	Design, Implementation, and Wide Pilot Deployment of FitForAll: An Easy to use Exergaming Platform Improving Physical Fitness and Life Quality of Senior Citizens	10.1109/JBHI.2014.2378814	Konstantinidis EI, Billis AS, Mouzakidis CA, Zilidou VI, Antoniou PE, Bamidis PD.	Lab of Medical Physics, Medical School, Aristotle University of Thessaloniki, Thessaloniki, Greece	male	Indexed	na	IEEE J Biomed Health Inform	20	1	2016	Greece	Europe & Central Asia	High	To evaluate whether elderly-tailored exergaming systems can be user friendly and effective enough to achieve good physical exercise adherence and to improve the quality of life.	no	no	no	no	no	no	Regular physical activity for healthy aging	no	no	yes	no	no	no	no	no	yes	no	no	no	no	The intervention was conducted on a series of elderly user groups and was supervised by formal carers. In both groups, female participants have been the majority in agreement with what is widely reported in relevant literature.	116 people in each group (intervention and control)	Quasi experimental study	Each trainee had to accomplish 20mins aerobic exercises, 8-10 resistance exercises, 10mins flexibility exercise and a set of balance targeted exercises.	an (active) control group was used which, instead of the FFA intervention, received cognitive training, identical in terms of total duration and session intensity as well as grouping attributes.	4 days/week, achieving a total mean of some 25 sessions (8 weeks).	Compared to control group, elderly using FFA improved significantly strength, flexibility, endurance and balance while presenting a significant trend in quality of life improvements.	positive	yes	no	no	no	no	no
48	Advanced technology care innovation for older people in Italy: necessity and opportunity to promote health and wellbeing	10.1016/j.jamda.2014.04.003	Lattanzio F, Abbatecola AM, Bevilacqua R, Chiatti C, Corsonello A, Rossi L, Bustacchini S, Bernabei R.	Italian National Research Center on Aging (INRCA), Scientific Direction, Ancona, Italy	female	Indexed	na	Journal of the American Medical Directors Association	15	7	2014	Italy, Spain, Turkey, Netherlands, Hungary, Sweden and Europe in general	Europe & Central Asia	High income	To discuss recent updates in Europe, especially Italy, on scientific projects aimed at developing technological innovations for the elderly, focusing on advanced technology for geriatric conditions and active aging in familiar settings	Chronic obstructive pulmonary disease Chronic heart failure Hypertension Diabetes	Dementia Alzheimer’s disease Parkinson’s disease	no	Fragility	no	yes	no	no	yes	yes	yes	Hospital at Home	yes	yes	yes	yes	yes	no	yes	yes	Studies involving at least 1 Italian partnership, with interconnection between technology innovation for elders and geriatric research to improve patient care and wellbeing in specific living environments	Not specified	Report, review or discussion article	na	na	na	There is substantial literature regarding the use of different techniques of telemedicine. Advanced technology care innovation is a rapid growing sector not for technology improvements, and also for long-term healthcare for older persons. Studies dedicated to testing the overall benefits in older persons in long-term settings on clinical outcomes are urgently needed worldwide.	positive	yes	yes	yes	yes	no	yes
49	Safety vs. privacy: elderly persons' experiences of a mobile safety alarm	10.1111/j.1365no2524.2007.00743.x	MelandernoWikman A, Fältholm Y, Gard G.	Luleå University of Technology, Luleå, Sweden	Female	Indexed	na	Health and Social Care in the Community	16	4	2008	Sweden	Europe & Central Asia	High	Describe the experiences of elderly	stroke, chronic diseases, pain	no	no	dizziness	no	no	Safety focused, not disease focused	no	yes	no	no	no	no	no	no	yes	no	no	no	no	60no84 years. 6 female 3 male	9	Qualitative study	Mobile alarm with a drop sensor and a positioning device	no	6 weeks	This mobile safety alarm was experienced as a tool to be active and mobile. As a way to keep selfnodetermination and empowerment, the individual has to make a ‘cost–benefit’ analysis where privacy is sacrificed to the benefit of mobility and safety	positive	yes	no	no	no	no	no
50	A health recreation program for u-healthcare clients: effects on mental health	10.1089/tmj.2013.0323	Lee J, Kim J, Jeong S, Choi H, Jin M, Kim S.	Cellege of nursong, Soeul National University	female	Indexed	na	Telemed J E Health	20	10	2014	Korea	East Asia & Pacific	High	The purpose was to evaluate the impact of a health recreation program on the mental health of elderly clients receiving u-healthcare services. The study aimed to assess the effects of the program on reducing perceived stress, anxiety, and depression among the participants. Additionally, the research aimed to highlight the importance of incorporating offline mental healthcare programs into the dai…	yes	no	yes	no	no	no	no	no	no	yes	no	no	No	No	No	yes	no	yes	no	no	42 individuals, Experimental Group: 3 males (16.7%) and 15 females (83.3%) Control Group: 10 males (55.6%) and 8 females (44.4%) Overall, there were 13 males and 23 females among the 36 participants in the study, age in categorical, 0–69 3 16.7% 7 38.9% 70–79 12 66.7% 10 55.6% 80–89 3 16.7% 1 5.6% in experimental and control group respectively	42	Clinical trials or Experimental	In this study, a health recreation program was conducted for the 18 participants of the experimental group over 10 weeks by a professional of therapeutic recreation. Each program consisted of game activities, singing, and a 50-min-long minilecture on mental health. The impact of the program was evaluated by questionnaires.	Nothing	10 weeks	This offline health recreation program offered to elderly u-healthcare service clients contributed to the promotion of their mental health. Further studies will be required to better incorporate the offline mental healthcare program into their daily lives within the u-healthcare service	positive	yes	no	no	no	no	yes
51	Telemedicine for recently discharged older patients	doi: 10.1089/tmj.2009.0058	Cardozo L, Steinberg J.	Lavoisier Cardozo	male	Indexed	na	Telemedicine and e-Health	16	1	2010	United States	North America	High income	To evaluate: 1) as a home care delivery system, is practical and accepted by elderly pa- tients, 2) leads to a reduction of cost from lower emergent care and readmission rates, 3) results in improved clinical outcomes.	Yes (heart failure, chronic obstructive pulmonary disease, diabetes mellitus, hypertension)	no	no	no	no	no	no	no	yes	no	no	no	no	no	no	yes	no	no	no	no	patients over 60, discharged from inpatient settings with the diagnosis of HF, COPD, DM, or HTN	851	Cohort study	no	no	no	There was a lower rehospitalization rate (13.9%) and emergency visit rate (29%), compared to rates from a national telehealth study (56.4% and 45%). The 60-day mortality rate was low (2%). Patient satisfaction was high. Better quality of health of patients and a better understanding of the disease.	positive	no	no	yes	no	no	no
52	Telemedicine and primary care obesity management in rural areas - innovative approach for older adults?	10.1016/j.maturitas.2020.09.001. Epub 2020 Sep 24	Batsis JA, Pletcher SN, Stahl JE.	Group of Translational Research in Respiratory Medicine, Institut de Recerca Biomedica de Lleida, Lleida, Spain	male	Indexed	na	BMC GERIATRICS	17	1	2021	USA	North America	High income	to describe the impact and implementation challenges of the new Medicare Obesity Benefit (MOB) Regulatory Coverage determination in the United States	Obesity	no	no	no	no	no	no	no	yes	no	yes	no	yes	no	no	yes	yes	no	no	no	Older adults with obesity in rural areas		Report, review or discussion article	na	na	na	Recommendations to extend the benefit’s coverage to be more inclusive of non-physician team members is needed but also for improvement in reimbursement for telemedicine services for older adults with obesity.	positive	yes	no	no	no	no	yes
53	Integrating Web-Based Applications into Aged Care: Two Case Studies and Discussion	10.1007/s10880-016-9457-8	Rehm IC, Musić S, Carlsson A, Scanlan F, Silver M, Bhar SS.	Faculty of Health, Arts and Design, Swinburne University of Technology, P.O. Box 218, Hawthorn, VIC 3122, Australia	female	Indexed	na	Journal of Clinical Psychology in Medical Settings	23	3	2016	Australia	East Asia & Pacific	High	This paper presents two case studies that illustrate when and how psychologists can use various ICT applications (e.g., tablet devices, web-based applications) integrated with cognitive behavioural and reminiscence-based therapies.	no	no	Anxiety, depression, mental health in general	no	no	no	no	no	no	yes	no	no	na	na	na	yes	no	no	no	no	Older adult living in residential aged care facilities	na	Case series	na	na	na	Both case studies demonstrate that ICT can effectively support the therapeutic alliance, enhance therapeutic engagement, and individualize treatment delivery to accommodate the needs of elderly patients.	positive	yes	no	no	no	Yes. Digital therapeutic, based on cognitive behavioural and reminiscense-based therapies.	no
54	Maccabi proactive Telecare Center for chronic conditions - the care of frail elderly patients	10.1186/s13584-017-0192-x	Porath A, Irony A, Borobick AS, Nasser S, Malachi A, Fund N, Kaufman G.	Maccabi Healthcare Services, Tel Aviv, Israel / Public Health Department, Faculty of health, Ben-Gurion University of the Negev, Beersheba, Israel	male	Indexed	na	Isr J Health Policy Res	6	68	2017	Israel (occupied Palestine)	Middle East & North Africa	High income	describes the establishment and operation of the Maccabi Telecare Center (MTC), high-quality proactive home-based telecare for complex chronic patients through education, empowerment to self-care, and coordination between various care providers	hypertension, diabetes, COPD, CVA/TIA, Heart failure	dementia	no	no	no	no	no	no	yes	no	yes	no	yes	yes	yes	yes	no	yes	no	no	adults with two or more ER visits or hospitalizations per year; three or more active chronic diseases; polypharmacy (purchasing six or more medications); and albumin serum level < 3.3 g/dl	388 matched pairs of frail patients	Quasi experimental study	telemedical care to complex chronic patients	comparing hospitalization days, service utilization, and average monthly costs	12 months	a proactive telehealth service for complex chronic patients using education, empowerment to self-management, and coordination of care is a cost-effective means of improving quality care and health outcomes in frail elderly patients	positive	yes	yes	yes	yes	no	yes
55	Home Blood Pressure and Telemedicine: A Modern Approach for Managing Hypertension During and After COVID-19 Pandemic	10.1007/s40292-021-00492-4	Citoni B, Figliuzzi I, Presta V, Volpe M, Tocci G.	Hypertension Unit, Division of Cardiology, Department of Clinical and Molecular Medicine, Faculty of Medicine and Psychology, University of Rome “Sapienza”, Sant’Andrea Hospital, Rome, Italy	male	Indexed	na	High Blood Press Cardiovasc Prev	29	1	2022	Italy	Europe & Central Asia	High	Critically discussing the potential clinical advantages offered by telemedicine and M-health solutions, for ensuring home BP monitoring and effective clinical management of hypertension, also during COVID-19 pandemic disease.	yes	no	no	no	no	no	no	no	yes	no	no	no	no	no	no	yes	yes	no	no	no	General population, particularly in high risk patients with hypertension, such as frail elderly, diabetic, and individuals with comorbidities.	n/a	Report, review or discussion article	na	na	na	E-health solutions, specifically telemedicine, may help to establish and build an enduring and long-term relationship between patients and their treating doctors, particularly in case of hypertension, a lifetime condition needing continuous medical supervision and frequent patient-doctor interactions or clinical consultations.	positive	no	no	yes	no	no	yes
56	The association of home-telehealth use and care coordination with improvement of functional and cognitive functioning in frail elderly men	10.1089/tmj.2004.10.129	Chumbler NR, Mann WC, Wu S, Schmid A, Kobb R.	Veterans Affairs Health Services Research & Development/Rehabilitation Research & Development, Rehabilitation Outcomes Research Center (RORC), Florida, USA	male	Indexed	na	Telemedicine Journal and e-Health	10	2	2004	United States	North America	High income	To explore differences in functional outcomes between a group of frail older men who were enrolled in a care coordinator/home-telehealth program and a group of men that received no intervention	Hypertension Diabetes Respiratory disease Heart disease	Cognitive impairment	no	no	no	no	Functional status (Activities of Daily Living-ADL) independence	no	yes	no	yes	no	yes	no	no	yes	yes	no	no	no	Chronically ill veterans over 70 years old, only men, if, in the 12 months preceding enrollment, they made two or moreservice-use visits (hospitalizations, emergency room visits, or unscheduled walk-in visits) and/or obtained care costing iqual or more $25,000	226 patients (111 were home-telehealth technology users and 115 were controls)	Case-control study	Home-telehealth with three forms of distance monitoring technology	Before-after differences in functional and cognitive outcomes	12 month	Home-telehealth technologies, enhanced by care coordination, has the potential to improve the functional and cognitive status of frail older individuals. A randomized controlled trial should be employed to confirm these findings	positive	no	no	yes	yes	no	yes
57	Telehealth stroke education for rural elderly Virginians	https://doi.org/10.1089/tmj.2011.0080	Schweickert PA, Rutledge CM, CattellnoGordon DC, Solenski NJ, Jensen ME, Branson S, Gaughen JR.	University of Virginia	Female	Indexed	na	Telemedicine &amp; enoHealth	17	10	2011	United States	North America	High	evaluate the effectiveness of delivering	stroke	No	no	no	no	no	no	no	no	yes	no	no	no	no	no	yes	no	no	no	no	11 elderly adults (36% men, 64% women), caucasian 73% and 23% other; mean age 70 years	11 (5 inperson education and 6 telehealth)	Quasi experimental study	Telemedicine	In person stroke education	no	stroke education via telehealth is readily accepted by elderly rural adults and effective at improving knowledge of stroke and stroke risk factors as well as increasing the likelihood to making changes to decrease vascular risk factors.	no differences	no	yes	no	no	no	no
58	An evaluation framework for a rural home-based telerehabilitation network	10.1007/s10916-005-6127-z	Demiris G, Shigaki CL, Schopp LH.	University of Pensilvania	male	Indexed	na	J Med Syst	29	6	2005	USA	North America	High	The purpose is to present a framework for evaluating a telehealth network designed for rural home-based rehabilitation services. The study aims to assess the needs of rural populations, particularly elderly individuals, who are discharged from hospital settings and require ongoing monitoring and support in their homes. The ultimate goal is to improve outcomes for rural home health patients by imp…	no	no	yes	yes	no	no	no	no	yes	no	no	no	No	No	No	yes	yes	no	yes	no	Professionals, not mentioned age, sex or another characterisc	43	Qualitative study				The study concluded that telehealth interventions for rural elderly patients improve service coordination, enhance safety, and support independence, emphasizing the need for rigorous evaluation of telehealth applications.	positive	yes	yes	no	no	no	yes
59	The Frail Elderly Community-Based Case Management Project	10.1016/j.gerinurse.2005.03.003	Duke C.	Cheryl Duke	female	Indexed	na	Geriatric Nursing	26	2	2005	United States	North America	High income	To investigate the effects of community-based case management for frail elderly residents and the effect on health care utilization	yes	no	no	yes	no	no	no	no	yes	yes	yes	no	yes	no	no	yes	yes	no	yes	no	aged 65 or older, frail elderly, resided in a private home or in 1 of 3 local assisted living communities and received their health care at the BSOM Geriatric Clinic	107	Other	no	no	no	54% reduction of emergency department visits; 36% reduction emergency department costs; 69% reduction of hospital admissions; 60% reduction of hospital cost; 64% reduction of hospital length of stay (LOS) and improved perception on quality of life.	positive	no	no	yes	no	no	no
60	Efficacy of language assessment in Alzheimer's disease: comparing in-person examination and telemedicine	10.2196/22215	Vestal L, Smith-Olinde L, Hicks G, Hutton T, Hart J Jr.	1Section of General Internal Medicine, Dartmouth-Hitchcock Medical Center,USA	female	Indexed	na	Clin Interv Aging	1	4	2021	USA	North america	High income	to examine the effectiveness of language assessment in mild Alzheimer’s patients	no	Alzheimer	no	no	no	no	no	no	no	no	yes	no	yes	no	no	yes	yes	no	no	no	Ten patients with mild Alzheimer’s disease, enrolled at a Geriatric Memory Clinic	10	Clinical trials or Experimental	Language tests questionaries	In person Vs Telemedicine	not especified	Telemedicine can improve access to speech and language evaluation services which is relevant to both dementia and other neurological diseases of the elderly. In particular, this specifi c assessment tool can be used to provide evaluations in under-served rural areas.	no differences	no	no	no	no	no	yes
61	Early Outcomes of a Care Coordination-Enhanced Telehome Care Program for Elderly Veterans withChronic Heart Failure	doi: 10.1089/tmj.2005.11.20.	Schofield RS, Kline SE, Schmalfuss CM, Carver HM, Aranda JM Jr, Pauly DF, Hill JA, Neugaard BI, Chumbler NR.	Cardiology Section, Rehabilitation Outcomes Research Center, Department of Veterans Affairs Medical Center, Gainesville, Florida, USA.	male	Indexed	na	Telemed J E Health	11	1	2005	US	North America	High	We designed and implemented a care-coordinated, nurse-directed home telehealth management program for veterans with difficult-to-manage or new onset chronic systolic HF.	Chronic systolic heart failure	no	no	no	no	no	no	no	yes	no	no	no	na	na	na	yes	yes	no	no	no	Elderly male veterans	92	Clinical trials or Experimental	Design and implementation of a home telehealth program	na	6 months	Our nurse-directed, care coordinated home telehealth management program was associated with improved early outcomes in a group of elderly male veterans with chronic HF.	positive	yes	no	no	no	no	no
62	The acceptability of telemedicine for podiatric intervention in a residential home for the elderly	10.1258/135763303767149942	Corcoran H, Hui E, Woo J.	Prince of Wales Hospital, Hong Kong, China	female	Indexed	na	Journal of Telemedicine and Telecare	9	3	2003	China	East Asia & Pacific	Upper middle income	Explore the use of telemedicine in the diagnosis and treatment of foot disorders	foot disorders	no	no	no	no	no	no	no	no	yes	no	no	no	no	no	yes	no	no	no	no	residents of a local home for the elderly	49 cases	Case series	examined via videoconferencing, subsequently examined on site	diagnosis	8 months	Telemedicine was found to be an acceptable method of providing some aspects of podiatry care to clients living in a residential home for the elderly	positive	no	yes	yes	no	no	no
63	Experimentation of an e-platform to detect situations at risk of cardiac impairment (platform E-care) in an internal medicine unit	10.1016/j.revmed.2016.01.004	Andrès E, Talha S, Benyahia A, Keller O, Hajjam M, Moukadem A, Dieterlen A, Hajjam J, Ervé S, Hajjam A.	Centre de recherche pédagogique, faculté de médecine de Strasbourg, université de Strasbourg (UdS), 67091 Strasbourg, France	male	Indexed	na	Rev Med Interne	37	9	2016	France	Europe & Central Asia	High	To develope a telemedicine project called E-care, dedicated to the early detection of risk situations for cardiac decompensation, and the implementation and testing of the remote monitoring system of the E-care project in an internal medicine department is described.	yes	no	no	no	no	no	no	no	no	no	yes	no	no	no	yes	no	yes	no	no	no	elderly patient, with comorbidity in 90% of cases, with a loss of autonomy in 25%.	180 patients were included and 1500 measurements	Case series	na	na	na	Preliminary results following the deployment of E-care platform in hospitals appear to show the relevance of technological choices, tools and solutions developed and adopted. This telemedicine system allows automatic, non-intrusive, generate alerts related to the detection of situations at risk for heart failure. Ultimately, E-care was capable of preventing hospitalization. A home deployment is c…	positive	no	no	no	no	no	yes
64	Transports and hospitalizations avoided thanks to teleconsultations for elderly patients living in nursing homes	10.1684/pnv.2021.0990	Audiau S, Schmoll L, Blanc F.	Hôpitaux universitaires de Strasbourg, pôle de gériatrie, centre mémoire de ressources et de recherche (CM2R), Strasbourg, France	female	Indexed	na	Geriatr Psychol Neuropsychiatr Vieil	19	4	2021	France	Europe & Central Asia	High income	To evaluate the number of hospitalizations and transports avoided thanks to teleconsultations and to evaluate the therapeutic and follow up consequences of these teleconsultations	Hypertension	Alzheimer's disease Parkinson's disease Dementia	Depression Anxiety Chronic psychosis	Fragility	no	no	no	no	no	yes	yes	no	yes	yes	no	no	yes	no	no	yes	Elderly, both sex, 65 or more years old, living in a nursing home	77 patients	Other	na	na	na	Teleconsultation outcomes are comparable to in-person consultations, with many confirmed diagnoses leading to positive effects on residents' care pathways, evidenced by clinical improvements and the need for therapeutic adjustments. Telemedicine offers diagnostic and therapeutic benefits across specialties, though cardiac care demands specific technical skills, especially for ultrasounds. These p…	positive	no	no	no	no	no	yes
65	A community-based exercise programme for older persons with knee pain using telemedicine	10.1258/1357633054893346	Wong YK, Hui E, Woo J.	Chinese University of Hong Kong	Female	Indexed	na	J Telemed Telecare	11	6	2005	China	East Asia & Pacific	Upper middle income	Feasibility and efficacy of a teleconferencing knee rehab program	Knee pain	no	no	no	no	no	no	no	no	no	no	community centres	no	no	no	yes	no	no	no	no	75 years 2 male 18 female	22	Clinical trials or Experimental	Videoconference excercises	no	12 weeks	Efficacy and feasibility of videoconferencing excercises and improvement in stiffness, pain and physical function	positive	yes	no	no	no	no	no
66	A Medication Reminder Mobile App: Does It Work for Different Age Ranges	28423757	Fallah M, Yasini M.	a School of Allied Medical Science, Tehran University of Medical Sciences,Tehran, Iran	female	Indexed	na	Informatics for Health: Connected Citizen-Led Wellness and Population Health	235		2017	Iran, Islamic Rep.	Middle East & North Africa	Lower middle income	The purpose of the article s to design, develop, and evaluate a mobile application aimed at improving medication adherence among users of different age ranges, particularly focusing on the elderly population. The study aims to assess the usability and efficacy of the app in helping users manage their medication regimens effectively. Additionally, the research explores the acceptance of the app am…	yes	no	no	no	no	no	no	no	yes	no	no	no	No	No	No	yes	no	yes	no	no	The study involved a total of 60 users who were asked to use the application for at least 10 days and answer a questionnaire. This sample was divided into two groups: 30 users under 50 years old 30 users over 50 years old	60	Other				The medication reminder mobile app showed good acceptance and usability across different age groups, indicating its potential effectiveness in improving medication adherence, especially when involving target users and health professionals in app development.	positive	yes	no	no	no	no	yes
67	A novel telerehabilitation with an educational program for caregivers using telelecture is feasible for fall prevention in elderly people: A case series	10.1097/MD.0000000000027451	Moriichi K, Fujiya M, Ro T, Ota T, Nishimiya H, Kodama M, Yoshida N, Hattori Y, Hosokawa T, Hishiyama H, Kunimoto M, Hayashi H, Hirokawa H, Yoshida A.	Kentaro Moriichi	male	Indexed	na	Medicine (Baltimore)	101	6	2022	Japan	East Asia & Pacific	High income	Evaluate telerehabilitation by caregivers educated by a novel educational program	no	no	no	yes	no	no	no	no	no	yes	no	no	no	no	no	yes	yes	no	no	yes	Elderly people (mean age=84.6/4.5), receiving care in elderly institutions, living in nursing homes,	9	Case series	no	no	no	Caregivers’ understanding was significantly increased after the telelecture (P<.001). half of the participants showed improvement in the Berg Balance Scale (BBS), Time Up & Go test (TUG test), Hand-held dynamometer (HHD) and Mini-Mental State Examination (MMSE), no significant changes were observed	positive	no	no	yes	no	no	no
68	A technology roadmap of assistive technologies for dementia care in Japan	10.1177/1471301213493798	Sugihara T, Fujinami T, Phaal R, Ikawa Y.	Taro Sugihara, Graduate School of Natural Science and Technology, Okayama University, 3-1-1 Tsushima-naka, Kita, Okayama 700-8530, Japan.	male	Indexed	na	Dementia (London)	14	1	2015	Japan	East Asia & Pacific	High income	to use a roadmap to facilitates mutual understanding between caregivers and researchers, resulting in appropriate technologies to enhance the quality of life of people with dementia.	no	dementia	no	no	no	no	no	no	yes	no	no	no	no	no	no	yes	no	no	no	yes	Elderly peaople with dementia in japan		Report, review or discussion article	na	na	na	A vision for person-centred care based on AT has been presented in order to maintain care home residents’ autonomy and continuity in their lives.	positive	no	no	no	no	no	no
69	An app for supporting older people receiving home care - usage, aspects of health and health literacy: a quasi-experimental study	10.1186/s12911-020-01246-3	Göransson C, Wengström Y, Hälleberg-Nyman M, Langius-Eklöf A, Ziegert K, Blomberg K.	Faculty of Medicine and Health, School of Health Sciences, Örebro University, 701 82 Örebro, Sweden ; School of Health and Welfare, Halmstad University, 302 18 Halmstad, Sweden	female	Indexed	na	BMC Medical Informatics and Decision Making	20	226	2020	Sweden	Europe & Central Asia	High	The aim of the study was to describe older people’s usage of an app and to evaluate the impact of usage on aspects of health and health literacy over time.	no	no	no	no	no	no	Health concerns in general	no	yes	no	no	no	na	na	na	yes	yes	no	no	no	Older people	17	Quasi experimental study	Interactive app	na	3 months	The high app usage showed that an app may be a suitable tool for some older people living alone and receiving home care. The results indicate that the usage of Interaktor can support older people by significantly improving their communicative and critical health literacy. Aspects of health were not shown to be affected by the usage of the app.	no differences	no	no	yes	no	no	yes
70	Atrial fibrillation with symptoms other than palpitations: incremental diagnostic sensitivity with at-home tele-cardiology assessment for emergency medical service	10.1177/1741826711406060	Brunetti ND, De Gennaro L, Pellegrino PL, Dellegrottaglie G, Antonelli G, Di Biase M.	Cardiology Department, University of Foggia, Foggia, Italy	male	Indexed	na	European Journal of Preventive Cardiology	19	3	2011	Italy	Europe & Central Asia	High income	evaluate whether at-home ECG evaluation with tele-cardiology support may reduce missed diagnosis of atrial fibrillation (AF) in emergency medical service patients	suspected heart disease	no	no	no	no	no	no	no	yes	no	yes	no	yes	yes	yes	yes	no	no	no	no	patients of emergency medical service referred for suspected heart disease	27.841 patients (20-99)	Case series	patients referred for suspected heart disease underwent ECG assessment with a mobile ECG-recorder device. ECGs were transmitted with mobile-phone support to a tele-cardiology' hub where a cardiologist read the ECGs	diagnosis	October 2004 and April 2006	Atrial fibrillation (AF) with symptoms other than palpitations is a common finding in elderly emergency medical service patients. Tele-cardiology support improves the sensitivity of diagnosis of AF in elderly this patients and is useful in at-home identification of subjects with AF and atypical presentation	positive	no	no	yes	no	no	yes
71	Care coordination and telemedicine improves glycaemic control in ethnically diverse veterans with diabetes	10.1258/135763307781458958	Dang S, Ma F, Nedd N, Florez H, Aguilar E, Roos BA.	Veterans Affairs Medical Center, GRECC	male	Indexed	na	Journal of Telemedicine &amp; Telecare	13	5	2007	United States	North America	High	To evaluate telemedicine in diabetes management and education in older adults of different ethnic backgrounds.	yes	no	no	no	no	no	no	no	yes	no	no	no	no	no	no	yes	yes	no	no	no	Patients were eligible for the study if they had diabetes mellitus, were aged 60 years or older, were resident inDade or Broward county, had their primary health-careprovider at the Miami VAMC and had an ordinarytelephone line at home.	From May 2000 to January 2002, a total of 69 diabeticpatients were enrolled. However, results from 28 subjects were excluded, leaving those from 41 veterans who had used the messaging device during the study and for whom there were HbA1cvalues available frombefore and after enrolment.The mean age of the 41 patients was 72 years (SD 6).Twenty-one of them (51%) were Caucasian; 14 were African-Ameri…	Case series	na	na	na	The present study suggests that care coordinationfacilitated by telemedicine improves glycaemic controlin older veterans with diabetes, as demonstrated bylower HbA1cvalues.	positive	yes	no	yes	no	no	yes
72	Cognitive Stimulation of Elderly Individuals with Instrumental Virtual Reality-Based Activities of Daily Life: Pre-Post Treatment Study	10.1089/cyber.2017.0679	Gamito P, Oliveira J, Morais D, Coelho C, Santos N, Alves C, Galamba A, Soeiro M, Yerra M, French H, Talmers L, Gomes T, Brito R.	School of Psychology and Life Sciences, Lusophone University of Humanities and Technologies, Portugal	male	Indexed	na	CYBERPSYCHOLOGY, BEHAVIOR, AND SOCIAL NETWORKING	22	1	2019	Portugal	Europe & Central Asia	High income	To explore the effects of a cognitive stimulation using virtual reality/serious games within a multidomain program that also includes the promotion of social skills and informatics training for elderly people	yes, not specified	no	no	no	no	no	no	no	no	yes	no	no	no	no	no	yes	no	no	no	no	Elderly participants, ages 65–85, male and female, with no clinically diagnosed cognitive deficits	25 participants	Clinical trials or Experimental	Cognitive Stimulation with Virtual Reality-Based Activities of Daily Life	Pre-Post treatment differences in neuropsychological measures	3 month	Significant increases were seen between the two assessments for some of the neuropsychological measures: visual memory, attention, and cognitive flexibility. Results also suggest that participants with lower baseline cognitive performance levels improved most after these sessions.	positive	yes	no	no	no	yes, digital therapeutic intervention designed directly to patients based on virtual reality	no
73	D-SORM: A digital solution for remote monitoring based on the attitude of wearable devices	doi.org/10.1016/j.cmpb.2021.106247	Abbas M, Somme D, Le Bouquin Jeannès R.	Service of Gériatrie	Male	Indexed	na	COMPUTER METHODS AND PROGRAMS IN BIOMEDICINE	208	na	2021	France	Europe & Central Asia	High	The aim is to supply an interface for remote monitoring to the medical staff.	no	no	no	movement changes	no	no	no	no	yes	yes	yes	no	no	no	yes	no	yes	no	no	no	not specified since it is a sensor for elderly, but its under creation.	no	Other	Wearable sensor	no	no	This paper proposed a digital solution called DnoSORM for eno health remote monitoring. It is based on a sensor fusion technique to analyze acquired signals from wearable sensors.	no differences	yes	no	no	no	no	no
74	Design Considerations for Mobile Health Applications Targeting Older Adults	10.1155/2021/6632865. eCollection 2021	Li C, Neugroschl J, Zhu CW, Aloysi A, Schimming CA, Cai D, Grossman H, Martin J, Sewell M, Loizos M, Zeng X, Sano M.	Icahn School of Medicine at Mount Sinai, New York, NY, USA	female	Indexed	na	JOURNAL OF ALZHEIMERS DISEASE	79	1	2021	USA	North America	High	The purpose is to review barriers and identify knowledge gaps in order to improve the accessibility and usability of mobile health applications for aging populations. The article aims to highlight common design flaws in existing mobile health applications that may limit their effectiveness for older adults and to propose research questions that can help enhance the uptake of mobile health technol…	yes, not specified	Cognitive changes, loss and dementia	no	no	no	no	Healthy aging	no	yes	no	no	no	no	no	no	yes	no	yes	no	no	no	no	Literature review or Narrative review	na	na	na	The study emphasizes the importance of designing mobile health applications that cater to the needs of older adults to ensure effective use. It identifies barriers and research gaps, highlighting the need for evidence-based design guidelines to enhance mHealth adoption among seniors.	Partially positive	yes	no	yes	no	no	yes
75	Development of a telemedical monitoring concept for the care of malnourished geriatric home-dwelling patients: a pilot study	10.1016/j.maturitas.2012.02.011	Kraft M, van den Berg N, Kraft K, Schmekel S, Gärtner S, Krüger J, Meyer J, Lerch MM, Hoffmann W.	Institute for Community Medicine, Section Epidemiology of Health Care and Community Health, University of Greifswald, Germany.	female	Indexed	na	Maturitas	72	2	2012	Germany	Europe & Central Asia	High	We developed a telemedicine supported, intensive monitoring concept for use in the patients’ home. Aim of this pilot project was to evaluate the feasibility and explore the patients’ acceptance of the telemedical concept.	no	no	no	no	no	no	no	Malnourishment	yes	no	no	no	na	na	na	yes	yes	no	no	no	Malnourished patients with a need for caloric oral nutritional supplements (600 kcal) were included upon dismissal from the University hospital	13 intervention group - 13 control group	Clinical trials or Experimental	Oral nutritional supplements and telemedical monitoring with daily assessment of body weight, number of taken oral energy supplements and state of health	Usual care	6 months	The results and experiences gained in this pilot study demonstrate that telemedical systems provide encouraging new options to enable an intensive monitoring of malnourished patients.	no differences	no	no	yes	no	no	yes
76	Drugs don't work in patients who don't take them: Dr. Drin, the new ICT paradigm for chronic therapies	23792852	Brondi R, Bannò F, Bendinelli S, Castelli C, Mancina A, Marinoni M, Sartiano D, Sernissi F, Bongioanni P.	Corresponding Author: Co-founder BioCare Provider S.r.l., Via Grande 225, 57123 Livorno, Italy	male	Indexed	na	Stud Health Technol Inform	191		2013	Italy	Europe & Central Asia	High income	To prove the effectiveness of app Dr.Drin in supporting patients adherence to drug therapy	no	no	no	no	no	no	no	Medication adherence	no	no	yes	no	no	yes	no	yes	yes	no	no	no	Media age 58.92, 15% female	12	Cross‑sectional study	na	na	na	Preliminary data reported here prove that web and smartphone application solutions can represent an effective approach for improving patient-doctor communication and, ultimately, to support adherence to treatments.	positive	yes	no	yes	no	no	no
77	Effectiveness of telemedicine: videoconferencing for low-income elderly with hypertension	10.1089/tmj.2014.0031	Choi H, Kim J.	College of Nursing, Seoul National University, Seoul, South Korea.	female	Indexed	na	Telemedicine and eHealth	20	12	2014	Korea	East Asia & Pacific	High	Develop educational materials and a classification sys- tem for remote consultations and home-based healthcare through videoconferencing, manage the blood pressure of patients through a ubiquitous-health (u-health) service, and identify its effects on the blood pressure and level of depression of the service recipients	Hypertension	no	no	no	no	no	no	no	yes	no	no	no	na	na	na	yes	yes	no	no	no	Low-income essential hypertensive patients above 65 years of age living in public rental housing	25 experimental group and 24 control group	Quasi experimental study	Remote video consultation	Blood pressure monitoring but not other management	8 weeks	These findings confirm that the u-health nursing service via videoconferencing made a measurable contribution to a healthier lifestyle by reducing systolic blood pressure levels compared with those who were only monitored for high blood pressure.	positive	no	no	no	no	no	no
78	Elderly patients with COPD require more health care than elderly heart failure patients do in a hospital-based home care setting	10.2147/COPD.S207621	Persson HL, Lyth J, Wiréhn AB, Lind L.	Department of Medical and Health Sciences (IMH), Linköping University, Linköping, Sweden	male	Indexed	na	Int J Chron Obstruct Pulmon Dis	14		2019	Sweden	Europe & Central Asia	High income	Evaluate a model of remote monitoring (telehealth) and home care with COPD or chronic heart failure (CHF) patients	COPD, chronic heart failure (CHF)	no	no	no	no	no	no	no	yes	no	yes	no	yes	yes	yes	yes	yes	no	no	no	Patients of COPD or chronic heart failure (CHF), aged ≥65 years with ≥2 hospitalizations the previous year were included	94 patients (36 COPD and 58 CHF subjects)	Cohort study	subjects’ daily reporting on symptoms and intake of medications by use of a digital pen and a Health Diary form	na	4-year study (November 2013 to December 2017), 12 months for each participating subject	COPD subjects exhibited exacerbations more frequently than CHF subjects did, thus, demanding much more home health care. We consider this difference mainly due to disease haracteristics. Moreover, the remote monitoring reduced both disease-specific and all-causes hospitalization significantly.	positive	no	no	yes	no	no	yes
79	EU-CaRE study: Could exercise-based cardiac telerehabilitation also be cost-effective in elderly?	10.1016/j.ijcard.2021.08.024	Scherrenberg M, Zeymer U, Schneider S, Van der Velde AE, Wilhelm M, Van't Hof AWJ, Kolkman E, Prins LF, Prescott E, Iliou MC, Peña-Gil C, Ardissino D, De Kluiver EP, Dendale P.	Heart Centre Hasselt, Jessa Hospital, Hasselt, Belgium	male	Indexed	na	Int J Cardiol	340	1	2021	5 European countries (multicentre) Netherlands, Denmark, France, Switzerland), Spain	Europe & Central Asia	High	To assess whether a 6-month guided mobile cardiac rehabilitation ( CR) programme is a cost-effective therapy for elderly patients who decline participation in CR.	yes	no	no	no	no	no	no	no	yes	no	no	no	no	no	no	yes	yes	no	no	no	elderly patients who decline participation in cardiac rehabilitation (CR).	179 patients	Clinical trials or Experimental	6 months of mobile CR programme with telemonitoring, and coaching based on motivational interviewing to stimulate patients to reach exercise goals	Control patients did not receive any form of CR throughout the study period.	6-months home-based mobile CR programme program followed by a 6-months follow-up period without telemonitoring and coaching.	From a health-economic point of view the home-based mobile CR programme is an effective and cost-effective alternative for elderly cardiac patients who are not willing to participate in a regular rehabilitation programme to improve cardiorespiratory fitness. The change of QoL between the mobile CR was similar for both groups. Adherence to the mobile CR programme plays a significant role in the co…	positive	no	no	yes	no	no	no
80	Exercise and rehabilitation delivered through exergames in older adults: An integrative review of technologies, safety and efficacy	10.1016/j.ijmedinf.2015.10.008	Skjæret N, Nawaz A, Morat T, Schoene D, Helbostad JL, Vereijken B.	VereijkenaaDepartment of Neuroscience, Faculty of Medicine, Norwegian University of Science and Technology, Norway	female	Indexed	na	International Journal of Medical Informatics	85	1	2015	Worldwide	Worldwide	Worldwide	To systematic overview, in-depth description, and discussion of the literature on exergames used for the elderly population, including the different game technologies, physical functions targeted, and safetyissues related to older adults playing exergames	Diabetes Chronic obstructive pulmonary disease Chronic heart failure	Parkinson’s disease	no	Balance disorders	no	no	no	no	yes	yes	yes	no	yes	no	yes	yes	no	no	no	no	Studies about older adults aged 65 years or above, have a pre-post training orintervention design, include ICT-implemented games with weight-bearing exercises, and have outcomemeasures that included physical activity variables and/or clinical tests of physical function All context, healthy and non-healthy	60 documents	Systematic review	na	na	na	Exergames show good potential as an exercise or rehabilitation tool for older adults. To ensure that exergames reach the same acceptanceas other exercise tools and methods, the games need to offer accessible and enjoyable activities for older adults in the same manner as more traditional forms of exercise. As they are a heterogeneous group, and physical and mental health status should be taken in…	positive	yes	no	no	no	yes, exercise or rehabilitation tool using exergames	no
81	Feasibility and efficacy of cognitive telerehabilitation in early Alzheimer's disease: a pilot study	10.2147/CIA.S68145. eCollection 2014	Jelcic N, Agostini M, Meneghello F, Bussè C, Parise S, Galano A, Tonin P, Dam M, Cagnin A.	University of Padova	Female	Indexed	na	CLINICAL INTERVENTIONS IN AGING	9	na	2014	Italy	Europe & Central Asia	High	Feasibility on telerehab for alzheimer patients	no	Alzheimer	no	no	no	no	no	no	yes	yes	no	no	no	no	no	yes	no	no	no	no	6 male 21 female 83 years italian	27	Case-control study	(LSSnotele) with innoperson LSS (LSSnodirect) and unstructured cognitive treatment (UCS)in patients with early Alzheimer’s disease	In person Alzheimer treatment	3 months	Clinical application of telecommunication technology to cognitive rehabilitation of elderly patients with neurodegenerative cognitive impairment is feasible and may improve global cognitive performance. Technical aspects to ameliorate efficacy of delivery may further improve its impact on domainnospecific cognitive abilities	positive	yes	no	no	no	no	no
82	Feasibility of home-based cardiac rehabilitation using an integrated telerehabilitation platform in elderly patients with heart failure: A pilot study	10.1016/j.jjcc.2021.01.010. Epub 2021 Feb 10	Kikuchi A, Taniguchi T, Nakamoto K, Sera F, Ohtani T, Yamada T, Sakata Y.	Department of Cardiovascular Medicine, Osaka University Graduate School of Medicine, Suita, Osaka, Japan	male	Indexed	na	Journal of Cardiology	78	1	2021	Japan	East Asia & Pacific	High	The purpose was to evaluate the feasibility and safety of a new remote real-time monitoring system for supervising home-based cardiac rehabilitation (CR) among elderly patients with heart failure. The study aimed to assess the participation and completion rates of home-based CR sessions, as well as the safety of the program in this specific patient population. Additionally, the study examined the…	heart failure	no	no	no	no	no	no	no	yes	no	no	no	No	No	No	yes	yes	yes	no	no	Number: Initially, 14 patients were invited to participate in the study, of whom 11 patients (78.6%) were enrolled. One patient withdrew before starting the program, and the remaining 10 patients completed the study program . Sex: Of the patients who completed the study, 60% were male . Age: The mean age of the patients was 76 years, with a range from 70 to 93 years . Clinical Characteristics: Mo…	14	Clinical trials or Experimental				The study demonstrated the feasibility and safety of home-based cardiac rehabilitation using a telerehabilitation platform in elderly patients with heart failure. Patients showed high participation rates, satisfaction with the system, and no serious cardiovascular events, indicating the potential effectiveness of this approach.	positive	yes	no	no	no	no	yes
83	Implementing an Online Virtual Falls Prevention Intervention During a Public Health Pandemic for Older Adults with Mild Cognitive Impairment: A Feasibility Trial	10.2147/CIA.S306431. eCollection 2021	Li F, Harmer P, Voit J, Chou LS.	Oregon Research Institute 1776 Millrace Dr., Eugene, USA	male	Indexed	na	Clinical Interventions in Aging	16		2021	US	North America	High	This study evaluates the feasibility of delivering a virtual (online) falls prevention intervention for older adults with mild cognitive impairment (MCI).	no	no	no	Falls, balance	no	no	no	no	yes	no	no	no	na	na	na	yes	no	no	no	no	Older adults with mild cognitive impairment	15 (15 Tai Ji Quan group and 115 stretching group)	Clinical trials or Experimental	Tai Ji Quan sessions	Stretching sessions	24 weeks	Findings from this study suggest the feasibility, with respect to intervention fidelity, compliance, and potential efficacy, of implementing an at-home, virtual, interactive Tai Ji Quan program, delivered in real-time, as a potential balance training and falls prevention intervention for older adults with MCI. The study provides preliminary data to inform future trials.	Partially positive. No difference in falls and better performance in balance	yes	no	no	no	no	no
84	Implementing Mobile Health-Enabled Integrated Care for Complex Chronic Patients: Intervention Effectiveness and Cost-Effectiveness Study	10.2196/22135	de Batlle J, Massip M, Vargiu E, Nadal N, Fuentes A, Ortega Bravo M, Miralles F, Barbé F, Torres G	Group of Translational Research in Respiratory Medicine, Institut de Recerca Biomedica de Lleida, Lleida, Spain	male	Indexed	na	JMIR Mhealth Uhealth	9	1	2021	Spain	Europe & Central Asia	High income	to assess the eff ectiveness and cost-eff ectiveness of the implementation of a mo‐bile health (mHealth)-enabled integrated care model for complex chronic patients.	obstructive pulmonary disease exacerbation or heart failure decompensation	no	no	no	no	no	no	no	yes	no	yes	no	yes	no	no	yes	yes	no	yes	no	Patients aged ≥55 years	76	Quasi experimental study				The implementation of a patient-centered mHealth-enabled integrated care model empowering patients andconnecting primary, hospital, and social care professionals reduced unplanned contacts with the health sys‐tem and health costs, and was cost-effective	positive	yes	no	yes	yes	no	yes
85	Integrated Care for Older Adults with Serious Mental Illness and Medical Comorbidity: Evidence-Based Models and Future Research Directions	10.1016/j.psc.2017.10.012	Bartels SJ, DiMilia PR, Fortuna KL, Naslund JA.	Dartmouth Centers for Health and Aging, 46 Centerra Parkway, Box 201, Lebanon, NH 03766, USA	male	Indexed	na	Psychiatr Clin North Am.	41	1	2018	US, Bolivia, India, China, Brazil and Peru	North America, Latin America & Caribbean, East Asia & Pacific and South Asia	High income, Lower middle income and Upper middle income	The purpose of this overview is to provide a summary of current evidence-based integrated models of care and to identify future promising approaches that address both the mental and physical health needs of older adults with serious mental illness.	Medical comorbidities - chronic diseases	no	Serious mental illness	no	no	no	no	no	yes	no	no	no	na	na	na	yes	yes	no	no	no	Older Adults with Serious Mental Illness and Medical Comorbidity	na	Report, review or discussion article	na	na	na	Effective future strategies for addressing this high-cost, high-risk emerging population will require new models of community-based intervention and rehabilitation that combine mental health and physical health care, assisted by technology and new models of health outreach and support	positive	yes	yes	no	no	no	yes
86	Smarter elder care? A cost-effectiveness analysis of implementing technology in elder care	10.1177/1460458211409716	Aanesen M, Lotherington AT, Olsen F.	University of Tromsø, Tromsø Norway	female	Indexed	na	Health Informatics Journal	17	3	2011	Norway	Europe & Central Asia	High	To evaluate the cost-effectiveness of using information and communication technologies (ICT) in general, and smart home technology (SHT) and video visits in particular, in the home care of elderly patients.	yes	yes	no	no	no	no	no	no	yes	no	no	no	no	no	no	yes	yes	no	no	no	older people	n/a	Mixed method	na	na	na	We show that smart home (SHT,) which has very low costs, may be cost-effective, even if we only assume effects on relatives. No reduction in (nursing) time costs to home care providers and to hospitals is needed. For video visits, which imply far higher costs, we show that significant reductions in the time costs for home care providers are needed to defend the effort costs. This is true independ…	positive	no	no	yes	no	no	yes
87	Tele-health-care in the elderly living in nursing home: the first Sicilian multimodal approach	10.1007/s40520-015-0463-8	De Luca R, Bramanti A, De Cola MC, Trifiletti A, Tomasello P, Torrisi M, Reitano S, Leo A, Bramanti P, Calabrò RS.	IRCCS Centro Neurolesi ‘‘Bonino-Pulejo’’, Messina, Italy	male	Indexed	na	Aging Clin Exp Res	28	4	2016	Italy	Europe & Central Asia	High income	To develop a novel Sicilian Tele-Health-Care model and to evaluate its effectiveness	yes, not specified	Alzheimer's disease Cognitive impairment	Depression Anxiety Hallucinations Unusual behavior	no	no	no	Functional status (Activities of Daily Living-ADL) independence	no	no	yes	yes	no	yes	yes	no	yes	yes	no	no	yes	Elderly patinets, 73 years and older, living in a nursing home	59 patients; 19 males and 40 females	Clinical trials or Experimental	Tele-monitored by using the ‘‘Tele-dementia care’’ service	Standard in-home nursing care	Not specified. The experimental group were monitored for vital signs 3 times per week, and received a weekly consultation either by a neurologist or a psychologist	Telemedicine can be considered as an important tool in improving health and quality of life in the elderly living in nursing homes, and potentially reducing healthcare service access, hospitalization, and costs.	positive	no	no	yes	no	no	yes
88	Web-based videoconferencing for rural palliative care consultation with elderly patients at home	10.1007/s00520no018no4580no8. Epub 2019 Jan 7	Read Paul L, Salmon C, Sinnarajah A, Spice R.	Rural Health Services	Female	Indexed	na	Support Care Cancer	27	9	2019	Canada. Alberta	North America	High	gain a preliminary understanding of the experience of using mobile webnobased videoconferencing (WBVC) for	Palliative care	no	no	no	no	no	no	no	no	yes	no	no	no	no	no	yes	yes	yes	yes	yes	10 patients, 13 family members, 14 nurses (HCN, PCCNS and PCMD) Age 77	37	Clinical trials or Experimental	Webnobased videoconferencing	no	no	Using WBVC for innohome palliative care consults could be an acceptable	positive	yes	no	no	no	no	no
89	Telehealth Home Support During COVID-19 Confinement for Community-Dwelling Older Adults With Mild Cognitive Impairment or Mild Dementia: Survey Study	10.2196/19434	Goodman-Casanova JM, Dura-Perez E, Guzman-Parra J, Cuesta-Vargas A, Mayoral-Cleries F.	Department of Mental Health, Regional University Hospital of Málaga, Biomedical Research Institute of Malaga (IBIMA), Málaga, Spain	female	Indexed	na	J Med Internet Res	22	5	2020	Spain	Europe & Central Asia	High	The purpose is to investigate the impact of telehealth interventions on the physical and mental health, well-being, and social support of community-dwelling older adults with mild cognitive impairment or mild dementia during the COVID-19 pandemic . The study aims to provide valuable insights into the effectiveness of telehealth technologies in supporting vulnerable populations, particularly those…	no	yes	no	no	no	no	no	no	yes	no	no	no	No	No	No	yes	no	no	yes	no	otal sample size: 93 participants Sex distribution: 36% male and 64% female Mean age: 73.34 years Living arrangements: Participants lived alone, with a spouse, with children, with both spouse and children, or with others Changes in living arrangements due to lockdown: 18% reported changes, while 82% did not report changes	93	Cross‑sectional study	no	no	no	The study found that during COVID-19 confinement, physical and mental health was generally optimal for older adults with mild cognitive impairment or mild dementia. Living alone was associated with more negative effects. TV-AssistDem showed potential for cognitive stimulation and support via telehealth technology	Partially positive. positive and negatives	yes	no	no	no	no	no
90	The Health Diary Telemonitoring and Hospital-Based Home Care Improve Quality of Life Among Elderly Multimorbid COPD and Chronic Heart Failure Subjects	10.2147/COPD.S236192. eCollection 2020	Persson HL, Lyth J, Lind L.	Department of Respiratory Medicine in Linköping, Linköping University, Linköping, Sweden	male	Indexed	na	Int J Chron Obstruct Pulmon Dis	15		2020	Sweden	Europe & Central Asia	High	The primary aim was to assess HRQoL, general and disease-specific, during a 12-month intervention in the study population. Secondary aims were to evaluate the influence of measures of healthcare dependency on HRQoL or vice versa.	Chronic obstructive pulmonary disease Chronic heart failure	no	no	no	no	no	no	no	yes	no	no	no	na	na	na	yes	yes	no	no	yes	Elderly computer-illiterate subjects with ≥2 hospitalizations the previous year were included, with chronic obstructive pulmonary disease and/or chronich heart failure	94	Cohort study	Telemonitoring, based on digital pen technology, supported by hospital-based home care	na	12 months	The Health Diary system and hospital-based home care together improve general HRQoL, and measures of healthcare dependency are associated with HRQoL variables.	Partially positive	no	no	yes	no	no	yes
91	Towards a future robotic home environment: a survey	10.1159/000363698	Güttler J, Georgoulas C, Linner T, Bock T.	Building Realization and Robotics Lab, Department of Architecture, Technical University Munich, Munich , Germany	male	Indexed	na	Gerontology	61	3	2015	Germany	Europe & Central Asia	High income	to describe several solutions and concepts that can support elderly people in their daily activities in a way that allows them to stay self-sufficient for as long as possible	no	no	no	Fragility	no	no	no	no	yes	no	no	no	no	no	no	yes	yes	no	no	no	Elderly people who has difficulty to perform daily living activities	no aplica	Report, review or discussion article	na	na	na	By introducing new technologies into the home environment like robots and sensors, smart homes and flats can be realized	positive	yes	no	yes	no	no	yes
92	Use of telemedicine to manage severe ischaemic strokes in a rural area with an elderly population	10.1007/s10072-013-1577-4. Epub 2013 Nov 26	Richard S, Lavandier K, Zioueche Y, Pelletier S, Vezain A, Ducrocq X.	Department of Neurology, CHU Nancy, Hopital Central, 29 Avenue du Marechal de Lattre de Tassigny-CO n 34, 54035 Nancy Cedex, France.	male	Indexed	na	Neurological Sciences	35	5	2014	France	Europe & Central Asia	High	To improve access to treatment in this setting, a telestroke system was installed in the community hospital of Bar le Duc in October 2010. The system is linked with the stroke unit of the university hospital of Nancy and includes videoconferencing for clinical examinations and teleradiology for analysis of brain images. We conducted an observational study to assess the effectiveness and safety of…	Severe ischaemic strokes	no	no	no	no	no	no	no	no	no	yes	no	no	no	yes	yes	yes	no	no	no	Elderly patients admitted for acute stroke	53 patients	Observational not specified	Implementation of a telestroke system	na	October 2010 - February 2012	In rural areas, for elderly patients with severe ischaemic strokes, telemedicine appears to be a way of improving accessibility and benefits of rt-PA treatment.	positive	no	no	no	no	no	no
93	Efficacy of a Web App for Cognitive Training (MeMo) Regarding Cognitive and Behavioral Performance in People With Neurocognitive Disorders: randomized Controlled Trial	10.2196/17167	Robert, P; Manera, V; Derreumaux, A; Ferrandez, Y Montesino M; Leone, E; Fabre, R; Bourgeois, J	Cognition Behaviour Technology Lab, Université Côte d'Azur, Nice, France	male	Indexed	na	Journal of medical Internet research	22	3	2020	France	Europe & Central Asia	High	The objective of this study was to assess the effectiveness of employing the MeMo (Memory Motivation) Web app with regard to cognitive and behavioral symptoms in patients with neurocognitive disorders.	no	yes	no	no	no	no	no	no	yes	no	no	no	no	no	no	yes	yes	no	no	no	Individuals were included if they were outpatients consulting with the memory center, were older than 60 years (The mean age of the included participants was 79,4 years), had a Mini-Mental State Examination (MMSE) score between 16 and 28/30, and met the Diagnostic and Statistical Manual of Mental Disorders, Fifth Edition diagnostic criteria for mild or major NCDs.	The study included 49 participants. Three of them were included incorrectly, and they have not been included in the population description. Thus, the final sample included 46 participants (20 with mild NCDs and 26 with major NCDs). The main reason for refusal to participate in the trial was concern over the use of new technologies.	Clinical trials or Experimental	25 were randomized to the MeMo group (11 with mild NCDs and 14 with major NCDs). MeMo, a Web-based app for memory, attention, and mental flexibility training	21 were randomized to the control group (9 with mild NCDs and 12 with major NCDs).	3-month training period. Patients underwent a neuropsychological and behavioral assessment battery at baseline, week 12 (end of the training period), and week 24 (12 weeks after the end of the training sessions).	Positive effects were only observed for participants who regularly used the app, as indicated in the study protocol (at least 2 days per week). This kind of “dose effect” of cognitive training has been previously observed.	Partially positive. Positive (in active group)	yes	no	yes	no	digital therapeutic using Web-based app for memory, attention, and mental flexibility training	yes
94	Efficacy of simple home-based technologies combined with a monitoring assistive center in decreasing falls in a frail elderly population (results of the Esoppe study)	10.1016/j.archger.2012.05.011	Tchalla, AE; Lachal, F; Cardinaud, N; Saulnier, I; Bhalla, D; Roquejoffre, A; Rialle, V; Preux, PM; Dantoine, T	Universite´ de Limoges, Handicap Autonomie Vieillissement Activite´ Environnement, Limoges, France	male	Indexed	na	Archives of gerontology and geriatrics	55	3	2012	France	Europe & Central Asia	High income	To evaluate the efficacy of a light path coupled with tele-assistance service in preventing falls at home in a frail elderly population who was losing autonomy. Also measured its efficacy on post-fall hospitalization and acceptance of the technology.	Hypertension	Cognitive impairment	Depression	Frailty	no	no	Functional autonomy Nutrition status	no	yes	yes	no	no	no	no	no	yes	yes	no	no	yes	Adults aged 65 and over living at home and registered on a list of frail elderly people	194 adults	Clinical trials or Experimental	Light path coupled with tele-assistance. Device installed near the bed and turns automatically on when the person sets foot on the ground.	Not equiped with light path	12 months following	This preliminary study showed that the use of light path coupled with tele-assistance service significantly reduced the incidence of unintentional falling at home among frail elderly population. This result should be confirmed by a randomized trial.	positive	no	no	yes	yes	no	yes
95	Supportive telephone outreach as an interventional strategy for elderly patients in a period of crisis	10.1300/J010v28n04_05	Berkman, P; Heinik, J; Rosenthal, M; Burke, M	Geriatric Medical Center "Smhuel Harofeh" Hospital	Male	Indexed	na	Social work in health care	28	4	1999	Israel (occupied Palestine)	Middle East & North Africa	High	Feasibility of telephone support outreach as interventional strategy and reduce frequency of hospitalization during gulf war	cancer, stroke	no	no	hip fracture	no	no	no	no	yes	no	no	no	no	no	no	yes	no	no	no	no	mean age 74 52% female and 48 % male	93	Clinical trials or Experimental	Phone calls	no	12 weeks (7 w after the war and 5 weeks further)	this study demonstrated the feasibility of telephonenosupport outreach as	no differences	yes	no	no	no	no	no
96	Effects of home telemonitoring on transitions between frailty states and death for older adults: a randomized controlled trial	10.2147/IJGM.S40576	Upatising, B; Hanson, GJ; Kim, YL; Cha, SS; Yih, Y; Takahashi, PY	Department of Internal Medicine, Mayo Clinic, 200 First Street SW, Rochester, Minnesota 55905, USA	male	Indexed	na	International journal of general medicine	6		2013	USA	North America	High	The purpose was to investigate the impact of home telemonitoring on transitions between frailty states and mortality in older adults with comorbid health conditions. The study aimed to assess whether telemonitoring interventions could help in managing and improving the health outcomes of older adults, particularly in terms of frailty progression and mortality rates	no	no	no	yes	no	no	no	no	yes	no	no	no	No	No	No	yes	no	yes	no	no	Total number of participants: 205 Age: Mean age of 80.4 years Gender: 54.1% female Race: 97.9% white Living alone: 45.9% Mean number of chronic conditions: 3.0 Mean mental status score: 34.5	205	Clinical trials or Experimental	Monitoring of vital signs: Blood pressure, pulse, oxygen saturation, blood glucose level, and weight were measured based on an individualized protocol tailored to each participant's medical condition. Case management: Telemonitoring case management was provided to the intervention group along with usual medical care to support and manage the participants' health remotely	The comparator for the intervention in the study was the usual care group. Participants in the usual care group received standard medical care available to all primary care patients, which included various types of face-to-face visits, phone services, and home health care. Home health care in the usual care group involved episodic and intermittent home health nursing and/or physical and occupatio…	12 months	The study on home telemonitoring for older adults with comorbid health conditions did not show significant benefits in reducing frailty transitions or mortality compared to usual care. The intervention did not improve outcomes, suggesting the need for comprehensive care models for this population	no differences	yes	no	yes	no	no	yes
97	Preventing and managing indoor falls with home-based technologies in mild and moderate Alzheimer's disease patients: pilot study in a community dwelling	10.1159/000351863	Tchalla, AE; Lachal, F; Cardinaud, N; Saulnier, I; Rialle, V; Preux, P-M; Dantoine, T	Université de Limoges, HAVAE Handicap Activité Vieillissement Autonomie Environnement, Limoges (France)	male	Indexed	na	Dementia and geriatric cognitive disorders	36	3‐4	2013	France	Europe & Central Asia	High	We aim to determine the effectiveness of home-based technologies coupled with teleassistance service (HBTec-TS) in older people with AD.	no	Alzheimer	no	yes	no	no	no	no	yes	no	no	no	na	na	na	yes	no	no	no	no	Frail elderly people registered as receiving an allocation for lost autonomy from the county, were aged 65 or more and had mild-to-moderate Alzheimer's disease with 1 year of follow-up	96 patients - 49 intervention group - 47 control group	Clinical trials or Experimental	Fall reduction program + home-based technologies coupled with teleassistance service (HNTec-TS)	Fall reduction program	12 months	The use of the home-based technologies coupled with teleassistance service significantly reduced the incidence of primary indoor falling needing GP intervention or attendance at an emergency room among elderly people with AD and mild-to-moderate dementia	positive	no	no	no	no	no	no
98	Monitoring and Intervention Technologies to Manage Diabetic Older Persons: the CAPACITY Case—A Pilot Study	10.3389/fendo.2020.00300	Perez-Rodriguez, R; Guevara-Guevara, T; Moreno-Sanchez, PA; Villalba-Mora, E; Valdes-Aragones, M; Oviedo-Briones, M; Carnicero, JA; Rodriguez-Manas, L	iomedical Research Foundation, Getafe University Hospital, Getafe, Spain, 2 Centre for Biomedical Technology, Universidad Politécnica de Madrid, Madrid, Spain,	male	Indexed	na	Frontiers in endocrinology	11		2020	Spain	Europe & Central Asia	High income	to evaluate the impact of delivering a multicomponent intervention supported by part of the CAPACITY system to a frail and diabetic older population	Diabetes	no	no	no	no	no	no	no	yes	no	no	no	no	no	no	yes	yes	no	yes	no	pre-frail and frail older adults, females and males, 82-84 years	90	Clinical trials or Experimental	app	Regular treatment	1 year	Obtained results indicate that a geriatric multimodal intervention is effective for preventing functional decline and for reducing the use of healthcare resources if administered to diabetic pre-frail and frail older persons. And if such intervention is supported by the CAPACITY technological ecosystem, it becomes more efficient.	positive	yes	yes	yes	no	no	yes
99	A Spanish pillbox app for elderly patients taking multiple medications: randomized controlled trial	10.2196/jmir.3269	Mira, JJ; Navarro, I; Botella, F; Borrás, F; Nuño-Solinís, R; Orozco, D; Iglesias-Alonso, F; Pérez-Pérez, P; Lorenzo, S; Toro, N	Basque Institute for Healthcare Innovation (O+berri) Torre del BEC (Bilbao Exhibition Centre). Ronda de Azkue 1, Barakaldo, 48902, Spain	male	Indexed	na	Journal of medical Internet research	16	4	2014	Spain	Europe & Central Asia	High	The objective of this study was to design, implement, and evaluate a medication self-management app (called ALICE) for elderly patients taking multiple medications with the intention of improving adherence and safe medication use.	Chronic diseases in general	no	no	no	no	no	no	no	yes	no	no	no	na	na	na	yes	yes	no	no	no	Multimorbid patients taking multiple medications, older than 65 years, with a Barthel score of more than 60, living in their own home, and able to manage the administration of their medication at home.	99 patients (48 in control group and 51 in experimental group)	Clinical trials or Experimental	ALICE - Tablet-based medication sefl-management app	Oral and written information on the safe use of their medications	June 2012 - May 2013	The ALICE app improves adherence, helps reduce rates of forgetting and of medication errors, and increases perceived independence in managing medication. Elderly patients with no previous experience with information and communication technologies are capable of effectively using an app designed to help them take their medicine more safely.	positive	yes	no	no	no	no	no
100	Speech perception enhancement in elderly hearing aid users using an auditory training program for mobile devices	10.1111/ggi.12678	Yu, J; Jeon, H; Song, C; Han, W	Division of Speech Pathology and Audiology, Hallym University, Korea	female	Indexed	na	Geriatrics & gerontology international	17	1	2017	Korea	East Asia & Pacific	High income	develop an auditory training program using a mobile device and to test its efficacy by applying it to older adults suffering from moderate-to-severe sensorineural hearing loss	no	no	no	no	no	hearing-impaired older adults	no	no	yes	no	yes	no	yes	yes	no	yes	no	no	no	no	Hearing-impaired older adults. All of them were new hearing aid users who had 1 month of experience in wearing the hearing aid	20 hearing-impaired older adults (12 men and 8 women)	Case-control study	training with customized mobile auditory training program for at least 40 min per day 6 days per week for four successive weeks.	pre-training evaluation and post-training evaluation	4 weeks of training and follow-up evaluation at 2 weeks after the training	a moderate amount of auditory training using the mobile device with cost-effective and minimal supervision is useful when it is used to improve the speech understanding of older adults with hearing loss	positive	no	no	yes	no	no	no
101	Effectiveness of Home-Based Mobile Guided Cardiac Rehabilitation as Alternative Strategy for Nonparticipation in Clinic-Based Cardiac Rehabilitation Among Elderly Patients in Europe: a Randomized Clinical Trial	10.1001/jamacardio.2020.5218	Snoek, JA; Prescott, EI; van der Velde, AE; Eijsvogels, TMH; Mikkelsen, N; Prins, LF; Bruins, W; Meindersma, E; González-Juanatey, JR; Peña-Gil, C; González-Salvado, V; Moatemri, F; Iliou, MC; Marcin, T; Eser, P; Wilhelm, M; Van't Hof, AWJ; de Kluiver, EP	Isala Heart Center, Zwolle, the Netherlands	male	Indexed	na	JAMA cardiology	6	4	2021	Netherlands. 6 cardiac institutions across 5 European countries.	Europe & Central Asia	High	To assess whether a 6-month guided mobile cardiac rehabilitation (MCR) program is an effective therapy for elderly patients who decline participation in cardiac rehabilitation.	yes	no	no	no	no	no	no	no	yes	no	no	no	no	no	no	yes	yes	no	no	no	Patients 65 years or older with a recent diagnosis (<3 months) of acute coronary syndrome, coronary revascularization, surgical or percutaneous treatment for valvular disease, or documented coronary artery disease defined by standard noninvasive or invasive methods and who declined participation in center-based cardiac rehabilitation were eligible for inclusion. Patients were recruited by a resea…	179 patients	Clinical trials or Experimental	89 patients in the MCR group they were equipped with a smartphone and heart rate belt. Patients were instructed to exercise at moderate intensity for at least 30 minutes per day, 5 days per week.	90 patients not receive any form of cardiac rehabilitation but received locally defined standard of care.	6-month	These results suggest that a 6-month home-based MCR program for patients 65 years or older with coronary artery disease or a valvular intervention was safe and beneficial in improving Vo2peak when compared with no cardiac rehabilitation.	positive	no	no	yes	no	no	yes
102	Effect of Oral Health Education Using a Mobile App (OHEMA) on the Oral Health and Swallowing-Related Quality of Life in Community-Based Integrated Care of the Elderly: a Randomized Clinical Trial	10.3390/ijerph182111679	Ki, JY; Jo, SR; Cho, KS; Park, JE; Cho, JW; Jang, JH	Department of Public Health, Graduate School, Dankook University, Cheonan, Korea	female	Indexed	na	International Journal of Environmental Research and Public Health	18	21	2021	South Korea	Europe & Central Asia	High income	To investigate the effects of the OHEMA (oral health education using a mobile app) program on the unstimulated salivary flow rate, subjective oral dryness, tongue pressure, and SWAL-QoL in the elderly in the CICP (community-based integrated care project)	Oral frailty (subjective oral dryness, perceived chewing disability, chewing disability, swallowing difficulty, and inconvenient pronunciation) Oral health-related quality of life (OHRQoL) Functional status (Activities of Daily Living-ADL) independence	Cognitive impairment	no	no	no	no	no	no	yes	no	no	no	no	no	no	yes	no	no	no	no	Elderly 65 or more years old, with the ability to communicate without linguistic, auditory, or visual impairment; and normal cognitive ability. Enrolled in the CICP (community-based integrated care project)	40 individuals (20 intervention group and 20 in control group)	Clinical trials or Experimental	OHEMA (oral health education using a mobile app) intervention	Any oral hygiene education or OHEMA intervention	6 weeks	The 6-week application of OHEMA in the CICP elderly was shown to increase tongue pressure, reduce oral dryness, and improve the SWAL-QoL.follow-up studies and extended studies for verifying the duration of the effects and counteracting the limitations should be conducted.	positive	yes	no	yes	yes	no	no
103	A WeChat-Based Self-Management Intervention for Community Middle-Aged and Elderly Adults with Hypertension in Guangzhou, China: a Cluster-Randomized Controlled Trial	10.3390/ijerph16214058	Li, X; Li, T; Chen, J; Xie, Y; An, X; Lv, Y; Lin, A	University, Guangzhou	Female	Indexed	na	International journal of environmental research and public health	16	21	2019	China	East Asia & Pacific	Upper middle income	assess whether a WeChatnobased selfnomanagement intervention would	hypertension, DM, Kidney, Heart disease, cerebrovadcular disease.	no	no	no	no	no	no	no	yes	no	no	no	no	no	no	yes	no	no	no	no	mean age 61,5 years 40, 3% male and 59, 7% female (Intervention) and 34,1% male and 65,9% femalecontrol group	253 (110 intervention and 143 control)	Clinical trials or Experimental	WeChat management intervention		6 weeks	The WeChatnobased selfnomanagement intervention may be a	positive	yes	no	no	no	no	no
104	Effects of virtual reality on moods in community older adults. A multicenter randomized controlled trial	10.1002/gps.5314	Chan, JYC; Chan, TK; Wong, MPF; Cheung, RSM; Yiu, KKL; Tsoi, KKF	School of Public Health and Primary Care, Prince of Wales Hospital, Shatin The Chinese University of Hong Kong, Hong Kong.	male	Indexed	na	International journal of geriatric psychiatry	35	8	2020	China	East Asia & Pacific	Upper middle income	The purpose is to investigate the impact of virtual reality technology on the moods of older adults in the community. The study aims to assess how virtual reality interventions can influence the emotional well-being and cognitive stimulation of older adults, with a focus on user experience and health outcomes	no	yes	no	no	no	no	no	no	yes	yes	yes	no	yes	no	no	yes	no	yes	no	no	The study had two groups: VR-PP group and PP-VR group. The number of participants in the VR-PP group was 129, and in the PP-VR group was 106. The mean age (SD) in the VR-PP ( Participants in this group experienced the Virtual Reality (VR) cognitive stimulation activity before engaging in the traditional paper-and-pencil (PP) activity) group was 72.7 (7.8) years, and in the PP-VR (Participants in …	129-106	Clinical trials or Experimental	Virtual Reality (VR) Cognitive Stimulation Activity: Participants experienced VR technology that provided a three-dimensional immersive environment. Scenery of Hong Kong tour hotspots, including locations like Victoria Park, Big Buddha at Lantau Island, and Wong Tai Sin Temple, were used for memory recall and stimulation. 3D images of the environments were created and shown to participants throug…	Paper-and-Pencil (PP) Cognitive Stimulation Activity:	2 weeks and 2 weeks of washout	The study demonstrated that Virtual Reality (VR) cognitive stimulation activities can be a promising alternative to traditional paper-and-pencil activities for older adults, showing comparable mood effects with minimal adverse events. VR technology offers a unique and enjoyable immersive experience that can enhance mood and engagement in cognitive training interventions	positive	yes	no	no	no	no	yes
105	A mobile application improves therapy-adherence rates in elderly patients undergoing rehabilitation: A crossover design study comparing documentation via iPad with paper-based control	10.1097/MD.0000000000004446	Mertens, A; Brandl, C; Miron-Shatz, T; Schlick, C; Neumann, T; Kribben, A; Meister, S; Diamantidis, CJ; Albrecht, U-V; Horn, P; Becker, S	Institute for Drug Safety and Department of Nephrology, University Hospital Essen, University Duisburg-Essen, Essen, Germany	male	Indexed	na	Medicine (united states)	95	36	2016	Germany	Europe & Central Asia	High	This study analyzes whether a mobile application on a tablet aimed at supporting drug intake and vital sign parameter documentation affects adherence in elderly patients.	Coronary heart disease	no	no	no	no	no	no	no	yes	no	no	no	na	na	na	yes	no	no	no	no	Elderly patients with coronary heart disease and no prior knowledge of tablet computers	24	Clinical trials or Experimental	Mobile application on a tablet aimed at supporting drug intake and vital sign parameter documentation	Using a paper diary	28 days	A mobile app for medication adherence increased objectively and subjectively measured adherence in elderly users undergoing rehabilitation. The findings have promising clinical implications: digital tools can assist chronic disease patients achieve adherence to medication and to blood pressure measurement. Although this requires initial offline training, it can reduce complications and clinical o…	Positive	yes	no	yes	no	no	no
106	Evaluating the usability and usefulness of a mobile application for training visual mnemonic techniques in participants with subjective cognitive decline: an exploratory pilot study		Hermes, S; Lurz, M; Bohm, M; Krcmar, H	Technical University of Munich, Boltzmannstraße 3, 85748 Garching bei München, Germany	male	Indexed	na	10th int conf on emerging ubiquitous syst and pervas networks	160		2019	Germany	Europe & Central Asia	High income	to evaluate the feasibility and acceptance of an intervention with an application (app) that helps elderly to learn visual mnemonic techniques (VMT) that counteract cognitive impairment	no	Cognitive decline	no	no	no	no	no	no	yes	no	no	no	no	no	no	yes	no	no	no	no	Women and mens over 55years from clinics in munich	14	Clinical trials or Experimental	app	Regular treatment	4 weeks	results suggests that subjects exhibited a slight improvement on standard memory tests and a slight reduction in subjective cognitive decline	positive	yes	no	no	no	no	no
107	Perception, satisfaction and utilization of the VALUE home telehealth service	10.1258/jtt.2011.100712	Finkelstein, SM; Speedie, SM; Zhou, X; Potthoff, S; Ratner, ER	Department of Laboratory Medicine and Pathology, MMC 609, University of Minnesota, Minneapolis MN 55455, USA.	male	Indexed	na	Journal of telemedicine and telecare	17	6	2011	US	North America	High	We conducted a randomized controlled trial to evaluate the perception, satisfaction and utilization of a home telehealth service for frail elderly people living independently in their home communities.	Chronic diseases in general	no	no	no	no	no	no	no	yes	no	no	no	na	na	na	yes	no	no	no	no	At least 60 years old, managing one or more chronic diseases, were not receiving Medicare skilled home health benefits but had functional limitations, were able to manipulate a computer keyboard or a mouse, and had a broadband connection available in their area.	84 (40 intervention group and 44 icontrol group)	Clinical trials or Experimental	VALUE service (Virtual Assisted Living Umbrella for the Elderly) - home telehealth programme for frail elderly people living independently in their homes.	Usual care	9 months	Frail elderly people are able to adopt home telehealth technologies which may enable them to maintain independent living arrangements.	positive	no	no	no	yes	no	no
108	A pilot randomized controlled trial of a group intervention via Zoom to relieve loneliness and depressive symptoms among older persons during the COVID-19 outbreak	10.1016/j.invent.2021.100368	Shapira, S; Yeshua-Katz, D; Cohn-Schwartz, E; Aharonson-Daniel, L; Sarid, O; Clarfield, AM	School of Public Health, Faculty of Health Sciences, Ben Gurion University of the Negev, Beer Sheva, Israel	female	Indexed	na	Internet interventions	24		2021	Israel (occupied Palestine)	Middle East & North Africa	High income	To explore the efficacy of a short-term digital group intervention aimed at providing seniors with the tools and skills necessary for improving their coping ability during the COVID-19 outbreak	no	no	loneliness and depression	no	no	no	no	no	no	yes	no	no	no	no	no	yes	no	no	no	no	community-dwelling adults aged 65. Additional inclusion criteria were having an active internet connection, possessing at least one device that enables online communication, and having a minimal ability to operate this device	82 community-dwelling adults aged between 65 aged 90 were randomized to either an intervention group (n=64) or a wait-list control group (n=18)	Case-control study	The intervention included seven twice-weekly online guided group sessions via Zoom. The purpose of the intervention was to provide a “place” for social interaction and to create a safe virtual learning space to acquire cognitive and behavioral skills related to coping with the pandemic with attendant social isolation and to mitigate the potential mental health effects	Pre-intervention and post-intervention questionnaires for both groups	3 months (April–June 2020)	The intervention presents a relatively simple and effective technique that can be efficiently utilized to support older adults both during emergencies such as the COVID-19 outbreak, as well as in more routine times for older adults who live alone or reside in remote areas	positive	yes	yes	no	no	no	no
109	Telemonitoring with case management for seniors with heart failure	PMID: 21504262	Wade, MJ; Desai, AS; Spettell, CM; Snyder, AD; McGowan-Stackewicz, V; Kummer, PJ; Maccoy, MC; Krakauer, RS	Aetna, Inc, Princeton, USA	female	Indexed	na	American journal of managed care	17	3	2011	United States	North America	High	To assess the impact of supplementing nurse case management with Internet-connected telemonitoring on clinical outcomes in an elderly heart failure (HF) population. Intel Health Guide System (HGS)	yes	no	no	no	no	no	no	no	yes	no	no	no	no	no	no	yes	yes	no	no	no	Medicare Advantage members (older adults) with HF and recent hospitalization were randomized to THCM or CM. residence in New Jersey, New York, or Pennsylvania; medical claims for chronic HF in medical claims in the past 3 years; inpatient admission or 2 or more emergency department (ED) visits for any cause within the 6 months before identification; and high risk for a subsequent admission or ED …	164 subjects in THCM and 152 in CM.	Clinical trials or Experimental	Randomized clinical trial allocating high-risk HF subjects to the telehealth system with case management (THCM). the THCM subjects received home monitoring of weight and blood pressure. They also answered questions about adherence and their health regimen through their use of the HGS.	case management (CM) alone. Identified needs were addressed on scheduled calls with the member (typically 2-3 times per week initially, with frequency decreasing as issues resolved). Common issues covered included health education, safety and emergency measures, medication regimen, and care coordination needs.	6-month	Despite effective implementation of an Internet-based telehealth intervention in an elderly HF population, there was no discernible impact on overall morbidity or mortality. Notably, limited postrandomization participation decreased power to detect a difference. The reduction in days hospitalized for trial participants overall underscores the benefit of CM for such HF patients.	no differences	no	no	yes	no	no	no
110	Memory matters in dementia: efficacy of a mobile reminiscing therapy app	10.1016/j.trci.2019.09.002	Yu, F; Mathiason, MA; Johnson, K; Gaugler, JE; Klassen, D	School of Nursing, University of Minnesota, Minneapolis, USA	female	Indexed	na	Alzheimer's and dementia: translational research and clinical interventions	5	no	2019	United States	North America	High income	To evaluated the preliminary efficacy of Memory Matters (MM), an iPad reminiscence game on mood, social interaction, quality of life, and behavioral and psychological symptoms of dementia.	no	Dementia	no	no	no	no	no	no	yes	yes	no	no	no	no	no	yes	no	no	yes	yes	People English-speaking; diagnosis of dementia confirmed by healthcare providers; stable on dementia medication(s) for at least 1 month (no dosing changes in the past month); having an identified caregiver Caregivers English-speaking; 21 years of age or older; and self-identified as the family caregiver or direct care provider interacting with participants at least 3 times per week for at least 3…	80 elderly (32 participants were randomized to the group MM arm, 32 to the individual MM arm, and 16 to the control arm)	Clinical trials or Experimental	Memory Matters (MM) iPad-based app reminiscence game therapy	Individual MM (one-on-one), group MM (2–3 participants), or waitlist control (usual activity and then crossed over to individual MM).	6 weeks	MM improved social interaction and possibly mood. Future studies are needed to evaluate the efficacy of MM with a sufficient sample size.	positive	yes	yes	no	no	yes, digital therapeutic intervention based on a reminiscence game for dementia	no
111	Mobile health (mHealth) based medication adherence measurement - a pilot trial using electronic blisters in diabetes patients	10.1111/bcp.12184	Brath, H; Morak, J; Kästenbauer, T; ModrenoOsprian, R; StrohnernoKästenbauer, H; Schwarz, M; Kort, W; Schreier, G	Diabetes Outpatient	Male	Indexed	na	British journal of clinical pharmacology	76	na	2013	Vienna, Austria	Europe & Central Asia	High	evaluate a mobile health (mHealth)	CV disease, DM, hypercholesterolemia, hypertension	no	no	no	no	no	no	no	yes	no	no	no	no	no	no	yes	no	no	no	no	69+no4.8 years; 24 female and 29 male	53	Clinical trials or Experimental	mAMS (Med adherence measurement system)	no	296+no35 days	adherence management is feasible	positive	yes	no	no	no	no	no
112	UnderstAID, an ICT Platform to Help Informal Caregivers of People with Dementia: a Pilot Randomized Controlled Study	10.1155/2016/5726465	Nunez-Naveira, L; Alonso-Bua, B; De Labra, C; Gregersen, R; Maibom, K; Mojs, E; Krawczyk-Wasielewska, A; Millan-Calenti, JC	Gerontology Research Group, Department of Medicine, Faculty of Health Sciences, Universidade da Coruna, Campus de Oza, ˜ 15071 A Coruna, Spain	male	Indexed	na	BioMed research international	2016	no pagination	2016	Spain	Europe & Central Asia	High	The purpose is to investigate the effectiveness of an Information and Communication Technology (ICT) platform called UnderstAID in supporting informal caregivers of individuals with dementia. The study aims to assess how this platform can provide valuable information, guidance, and support to caregivers, ultimately enhancing their competence, satisfaction, and ability to cope with the challenges …	no	yes	no	no	no	no	no	no	yes	no	no	no	No	No	No	no	no	no	yes	no	36& males, physical labor, intellectual labor, unemployed, and retired individuals, 57% less tha 20 hours of labour	61	Clinical trials or Experimental	The intervention in the study involved the use of the UnderstAID application, which was designed to support informal caregivers of individuals with dementia. Caregivers in the experimental group were provided with access to the application on their mobile devices or PCs. The application offered information, skills training, a social network forum, and daily reminders to assist caregivers in their…	The control group did not use the application and continued with their usual lifestyle	3 months	The study found positive evaluations of the UnderstAID application's technical and pedagogical aspects, with lower satisfaction scores. It significantly reduced depressive symptoms in caregivers of individuals with dementia. Future versions should address areas for improvement to enhance caregiver well-being and coping skills	positive	yes	yes	no	no	no	yes
113	ICT-based system to predict and prevent falls (iStoppFalls): study protocol for an international multicenter randomized controlled trial	DOI 10.1186/s11556-015-0155-6	Gschwind, YJ; Eichberg, S; Marston, HR; Ejupi, A; Rosario, Hd; Kroll, M; Drobics, M; Annegarn, J; Wieching, R; Lord, SR; Aal, K; Delbaere, K	University of New South Wales	Female	Indexed	na	BMC geriatrics	14	na	2014	Germany, Spain, Australia	Europe & Central Asia and East Asia Pacific	High	assess the feasibility (exercise adherence, acceptability and safety) of the	High blood pressure, osteoporosis, lower back and hip pain, heart problems	no	depression	Falls	no	no	no	no	yes	yes	no	no	no	no	no	yes	no	no	no	no	65 years and older	153	Clinical trials or Experimental	Three balance exergames ‘Bumble Bee Park’, ‘Hills & Skills’, and ‘Balance Bistro’ for walking, weight shifting, knee bending, and/or stepping in different directions were specifically developed for the iStoppFalls project.	Only education material	16 weeks	The iStoppFalls exercise program reduced physiological fall risk in the study sample. Additional subgroup	positive	no	no	yes	no	no	no
114	A European randomised controlled trial for m-health guided cardiac rehabilitation in the elderly; results of the EU-CaRE RCT study	10.1093/eurheartj/ehz748.0674	De Kluiver, EP; Van Der Velde, AE; Meindersma, EP; Prins, LF; Wilhelm, M; Iliou, MC; Pena Gil, C; Gonzalez-Juanatey, JR; Snoek, JA; Kolkman, E; Van't Hof, AWJ; Prescott, E	Isala Hospital, Zwolle, Netherlands	male	Indexed	na	European heart journal	40		2019	France, Spain, Switzerland, Denmark, Netherlands	Europe & Central Asia	High income	To investigate the effectiveness of mobile telemonitoring guided cardiac rehabilitation (mCR) in elderly cardiac patients who declined regular Cardiac rehabilitation	Cardiac disease	no	no	no	no	no	no	no	yes	no	no	no	no	no	no	yes	yes	no	no	no	Patientes aged ≥65 years	179	Clinical trials or Experimental	cardiac rehabilitation program (smartphone, heartrate monitoring and coaching)	Regular care	3 years	The application of mCR in elderly patients who declined regular CR results in a better physical condition after 6 months. Compliance to mCR was excellent.	positive	yes	no	yes	no	no	yes
115	Improving outcomes with integrated care of patients with atrial fibrillation and multimorbidity using mobile health technology: A report from the mAFA II trial	10.1093/eurheartj/ehab724.3114	Guo, Y; Lip, GYH	Chinese PLA General Hospital, Beijing, China	female	Indexed	Congress abstract - indexed	European Heart Journal	42	SUPPL 1	2021	China	East Asia & Pacific	Upper middle income	To evaluate whether implementation of mHealth technologysupported integrated ABC Pathway, would reduce AF-related adverse events in patients with MM.	Atrial fibrillation	no	no	no	no	no	no	no	yes	no	no	no	na	na	na	yes	yes	no	no	no	Mean age 72 years, atrial fibrillation and multimorbidity	833 patients intervention group - 1057 patients control group	Clinical trials or Experimental	Integrated care in patients with atrial fibrillation (AF) using mobile health (mHealth) technology implementing the ABC pathway: “A” Anticoagulationavoid stroke; “B” Better symptom control; “C” Cardiovascular disease management)	Usual care	457 days	mHealth technology based integrated care approach, facilitating the ABC pathway, reducing the clinical adverse events in elderly AF patients with multimorbidity, compared to usual care.	positive	no	no	no	no	no	yes
116	Psychosocial outcomes of telemedicine case management for elderly patients with diabetes: the randomized IDEATel trial	10.2337/dc06-2476	Trief, PM; Teresi, JA; Izquierdo, R; Morin, PC; Goland, R; Field, L; Eimicke, JP; Brittain, R; Starren, J; Shea, S; Weinstock, RS	Department of Psychiatry, SUNY Upstate Medical University, Syracuse, USA	female	Indexed	na	Diabetes care	30	5	2007	United States	North America	High	To evaluate the feasibility and effectiveness of telemedicine with a diverse, medically underserved, elderly diabetic sample. The purpose of this study is to assess the impact of the IDEATel intervention on secondary psychosocial outcomes.	yes	no	no	no	no	no	no	no	yes	no	no	no	no	no	no	yes	yes	no	no	no	Medicare recipients were recruited if they were aged _x0001_55 years, diagnosed with diabetes, and without moderate/severe impairments or comorbidities.	not specified	Clinical trials or Experimental	Subjects received a home telemedicine unit to upload blood glucose and blood pressure readings, videoconference with a nurse case manager and dietitian, and access educational materials. Videoconferences routinely occurred every 4 – 6 weeks (with significant need, every 2 weeks) to educate patients, facilitate goalsetting/self-management, and discuss concerns. Supportive interactions provided con…	usual care	1 year	Diabetes case management, including support, goalsetting, and education, delivered using telemedicine resulted in significantly improved diabetes self-efficacy for elderly diabetic patients but not improved depression or diabetes distress. Self-efficacy is important as it relates to better diabetes self-care, lower health risk, and better overall health and may mediate the positive link between p…	positive	no	no	yes	no	no	no
117	Investigation of the benefits of early malnutrition screening with telehealth follow up in elderly acute medical admissions	10.1093/qjmed/hcx095	Sharma, Y; Thompson, CH; Kaambwa, B; Shahi, R; Hakendorf, P; Miller, M	Department of General Medicine, Flinders Medical Centre, South Australia, School of Medicine, Flinders University, Adelaide, South Australia	male	Indexed	na	QJM : monthly journal of the Association of Physicians	110	10	2017	Australia	East Asia & Pacific	High income	To assess the effectiveness of an individualized nutrition intervention, which included dietary changes and oral nutritional supplements, started early in the hospitalization and continued for three months after discharge with monthly telehealth follow-ups, in malnourished elderly patients.	yes, not specified	Cognitive impairment	no	Falls	no	no	no	no	yes	yes	yes	no	no	yes	yes	yes	yes	no	no	no	Patients 60 years or more, presenting to General Medicine Department of Flinders Medical Centre	148 malnourished patients	Clinical trials or Experimental	An individualized nutrition care plan plus monthly post-discharge telehealth follow-up	Usual care	3 months	The study found a positive trend towards improved nutritional status in older patients with an early and extended nutrition intervention, although no significant statistical difference was observed between groups after three months. Other anthropometric indicators of nutritional status presented a mixed picture of the effects of intervention, which is reflective of the difficulty in measuring nut…	no differences	yes	no	no	no	yes, digital therapeutic based on a nutritional intervention with a telephone follow-up	yes
118	Efficacy of multiparametric telemonitoring on respiratory outcomes in elderly people with COPD: a randomized controlled trial	10.1186/1472no6963no13no82	Pedone, C; Chiurco, D; Scarlata, S; Incalzi, RA	Università Campus Biomedico, Roma, Italy	Male	Indexed	na	BMC health services research	13	na	2013	Lazio, Italy	Europe & Central Asia	High	evaluate the efficacy of a telemonitoring system in reducing COPDnorelated hospitalizations in an elderly population with COPD.	COPD	no	no	no	no	no	no	no	no	no	yes	no	no	yes	no	yes	no	no	no	no	50 telemonitoring (72% male) 49control (63%male)/ 75 years	99	Clinical trials or Experimental	Telemonitoring system of COPD	Standard care	9 months	COPD patients followed up with the aid of a multiparametric remote monitoring system experienced a lower rate of exacerbations and COPDnorelated hospitalizations compared to patients followed up using the standard model of care.	positive	yes	no	no	no	no	no
119	Impact of telemonitoring at home on the management of elderly patients with congestive heart failure	10.1258/jtt.2008.071213	Antonicelli, R; Testarmata, P; Spazzafumo, L; Gagliardi, C; Bilo, G; Valentini, M; Olivieri, F; Parati, G	*Department of Cardiology and Telemedicine, Italian National Research Centre on Ageing, Ancona	male	Indexed	na	Journal of telemedicine and telecare	14	6	2008	Italy	Europe & Central Asia	High	The purpose of the article is to evaluate the impact of home telemonitoring on the management of elderly patients with congestive heart failure (CHF). The study aims to assess the effects of telemonitoring on mortality rates, hospitalizations, compliance with therapy, quality of life, and costs associated with CHF management in this specific patient population. The researchers investigate whether…	congestive heart failure	no	no	no	no	no	no	no	yes	no	no	no	No	No	No	yes	no	yes	no	no	57 elderly subjects with congestive heart failure (CHF). The mean age of the enrolled subjects was 78 years (SD 7), with 33 men and 24 women. The study participants were randomized into a control group receiving standard care and a home telemonitoring group managed by a specialized CHF team. The baseline characteristics of the patients included factors such as NYHA class, ejection fraction, blood…	57	Clinical trials or Experimental	The intervention in the study involved home telemonitoring for elderly patients with congestive heart failure (CHF). Patients in the home telemonitoring group were monitored through weekly reports on their clinical status, which included information on symptoms, adherence to prescribed treatment, blood pressure, heart rate, body weight, and urine output. Additionally, patients in the telemonitori…	standard care for congestive heart failure (CHF). Patients in the control group did not undergo home telemonitoring but received routine clinic visits and periodic telephone contacts. The control group was managed by the same team of clinical cardiologists as the home telemonitoring group	12 months	The study demonstrated that home telemonitoring in elderly patients with congestive heart failure led to a significant reduction in mortality and hospital readmissions compared to standard care. The intervention improved quality of life and treatment compliance, highlighting its potential benefits in CHF management	positive	yes	no	yes	no	no	yes
120	Assessing elderly patients with congestive heart failure via in-home interactive telecommunication	DOI: 10.3928/0098-9134-20010101-09	Jenkins, RL; McSweeney, M	University of Missouri	Female	Indexed	na	Journal of gerontological nursing	27	1	2001	United States	North America	High	Telemedicine was tested for equivalence of nursing assessment with congestive heart failure	Congestive heart failure (CHF)	no	no	no	no	no	no	no	yes	no	no	no	no	no	no	yes	yes	no	no	no	65 years and older/ nurses were 41 years	28 elderly patients	Clinical trials or Experimental	Aviva central Station with a telemonitoring nurse	Real nurse	10 mins each assesment	Telemedicine was something that complements nurses (real visits)	positive	yes	no	no	no	no	no
121	The effectiveness of remote monitoring of elderly patients after hospitalisation for heart failure: the renewing health European project	10.1016/j.ijcard.2017.10.099	Olivari, Z; Giacomelli, S; Gubian, L; Mancin, S; Visentin, E; Di Francesco, V; Iliceto, S; Penzo, M; Zanocco, A; Marcon, C; Anselmi, M; Marchese, D; Stafylas, P	DipartimentoCardiovascolare,OspedaleCàFoncello,PiazzaleOspedale,1,Treviso,Italy	male	Indexed	na	International journal of cardiology	257		2018	Italy	Europe & Central Asia	High	We aimed to explore the effectiveness of remote monitoring in elderly patients with heart failure, in Italy and Greece, early after hospital discharge. As the study aborted in Greece due to administrative reasons, in this manuscript we report the data regarding patients enrolled in Italy.	Heart failure	no	no	no	no	no	no	no	yes	no	no	no	na	na	na	yes	yes	yes	no	no	Older adults discharged from hospital after acute heart failure in the previous three months	339 (229 intervention group - 110 control group)	Clinical trials or Experimental	Remote monitoring	Usual care	12 months	In the intention-to-treat analysis, during the 12-month follow up of elderly patients hospitalised for HF, remote monitoring had no impact on the primary end-point but it significantly improved patients’ quality of life. In the on-treatment analysis a trend for improving the PE was observed in the RM group.	positive	no	no	no	no	no	yes
122	Impact of a telehealth intervention to augment home health care on functional and recovery outcomes of elderly patients undergoing coronary artery bypass grafting	10.1016/j.hrtlng.2005.10.003	Barnason, S; Zimmerman, L; Nieveen, J; Hertzog, M	University of Nebraska Medical Center, College of Nursing-Lincoln Division, Lincoln, Nebraska, United States	female	Indexed	na	Heart & lung	35	4	2006	United States	North America	High income	This pilot study examined the effect of a home communication intervention (HCI) to augment home health care (HHC) on functioning and recovery outcomes of elderly patients undergoing coronary artery bypass graft(CABG)	coronary artery bypass graft (CABG)	no	no	no	no	no	no	no	no	no	yes	no	yes	yes	yes	yes	no	no	no	no	patients undergoing coronary artery bypass graft (CABG), who had an home health care (HHC) referral. Subjects had to have the ability to speak and read English, have telephone service for connectivity to the Health Buddy© device, and be able to be contacted per telephone at each of the follow-up time periods	50 patients randomly divided into 2 groups	Clinical trials or Experimental	Both home communication intervention (HCI) and control subjects received home health care (HHC), and the HCI group also received the 12-week HCI delivered by a telehealth device, the Health Buddy© (Health Hero Network)	The Medical Outcome Study Short Form-36 measured physiologic and psychosocial functioning at baseline, 6 weeks, and 3 months after surgery	12 weeks	Findings demonstrate the potential benefit of using an home communication intervention (HCI) to further augment outcomes of high-risk patients undergoing coronary artery bypass graft surgery referred to home health care (HHC) after hospitalization	positive	yes	no	yes	no	no	no
123	The effect of telehealth, telephone support or usual care on quality of life, mortality and healthcare utilization in elderly high-risk patients with multiple chronic conditions. A prospective study	10.1016/j.medcli.2018.03.013	Valdivieso, B; García-Sempere, A; Sanfélix-Gimeno, G; Faubel, R; Librero, J; Soriano, E; Peiró, S	Red de Investigación en Servicios de Salud en Enfermedades Crónicas (REDISSEC), Valencia, Spain	male	Indexed	na	Medicina clinica	151	8	2018	Spain	Europe & Central Asia	High	To evaluate the effects on health related quality of life (HRQoL), mortality and healthcare resource utilization of the telehealth program compared to structured telephone intervention and usual care.	yes	no	no	no	no	no	no	no	yes	no	no	no	no	no	no	yes	yes	yes	no	no	Inclusion criteria were age (≥18 years old) and high complexity, according to having a probability >98% of using more than 10 non-planned admissions in the following 12 months according to the score of the GeChronic predictive model. Patients included in the telehealth group younger (mean age 69.8 vs. nearly 76 in the other groups)	550 patients: 110 allocated to telehealth; 220 allocated to Phone and 220 allocated to Usual Care	Clinical trials or Experimental	The telephone support program is lead collaboratively by primary care teams and by hospital case manager nurses working in a Telemedicine Unit, and is based on the preparation of personalized care plans for every patient that includes monitoring, medication control, surveys, specific educational information for patients and caregivers and a health agenda. In the telehealth intervention, this info…	usual care	12-month	Telehealth improved HRQoL in high-risk chronic patients but not mortality, exacerbations (measured as emergency admissions), use of healthcare services, cognitive impairment or activities of daily living.	positive	no	no	yes	no	no	yes
124	Increases in muscle strength and balance using a resistance training program administered via a telecommunications system in older adults	10.1093/gerona/glr138	Sparrow, D; Gottlieb, DJ; Demolles, D; Fielding, RA	Veterans Affairs Boston Healthcare System, 2Department of Medicine, Boston University School of Medicine, Massachusetts, USA	male	Indexed	na	Journals of gerontology. Series A, Biological sciences and medical sciences	66	11	2011	United States	North America	High income	To investigate the effectiveness of an automated telemedicine intervention that provides real-time guidance and monitoring of resistance training in the home.	no	no	Depression	no	no	no	Nutrition status Muscle Strength and Balance	no	yes	yes	no	no	no	no	no	yes	no	no	no	no	Participants both sex from the Normative Aging Study, a longitudinal cohort study of aging that was established by the Veterans Administration in 1963	103 elderly (52 intervention group and 51 control)	Clinical trials or Experimental	A Telephone-Linked Computer-based Long-term Interactive Fitness Trainer;	Attention control	12 months	This computer-based telecommunications exercise intervention led to improvements in participants’ strength, balance, and depressive symptoms. Because of their low cost and easy accessibility, computer-based interventions may be a cost-effective way of promoting exercise in the home.	positive	yes	no	yes	yes	yes, digital therapeutic based on a home-based resistance exercise training program	no
125	Home-based telehealth hospitalization for exacerbation of chronic obstructive pulmonary disease: findings from "the virtual hospital" trial	10.1089/tmj.2014.0098	Anna Svarre Jakobsen, MD,1 Lars C. Laursen, MD, DMedSci,2	Bispebjerg & Frederiksberg University Hospital	Female	Indexed	na	Telemedicine journal and enohealth	21	5	2015	Denmark	Europe & Central Asia	High	ompare the effect of homenobased telehealth hospitalization with conventional hospitalization for exacerbation in severe COPD.	COPD	no	no	no	no	no	no	no	yes	no	no	no	no	no	no	yes	no	no	no	no	57 patients (Telehealth group: 62,1% female 37,9% male) Cntrol (60,7% female and 39,3%)	57 (29 telehealth and 28 control)	Clinical trials or Experimental	Home based telehealth	Standard care	30 days since discharge	homenobased telehealth hospitalization is noninferior to conventional hospitalization requires further inno vestigation. The results indicate that a subgroup of patients with severe COPD can be treated for acute exacerbation at home using telehealth, without the physical presence of health professionals and with a proper organizational ‘‘backnoup.’’	no differences	yes	no	no	no	no	no
126	Voice Therapy for Benign Voice Disorders in the Elderly: a Randomized Controlled Trial Comparing Telepractice and Conventional Face-to-Face Therapy	10.1044/2020_JSLHR-19-00364	Feng-Chuan Lin, Hsin-Yu Chien, Sheng Hwa Chen, Yi-Chia Kao, Po-Wen Cheng, and Chi-Te Wanga	aDepartment of Otolaryngology–Head and Neck Surgery, Far Eastern Memorial Hospital, Taipei, Taiwan	female	Indexed	na	Journal of speech, language & hearing research	63	7	2020	China	East Asia & Pacific	Upper middle income	The purpose was to investigate whether voice therapy delivered via telepractice is not inferior to conventional face-to-face therapy for elderly individuals with voice disorders . The study aimed to assess the effectiveness of telepractice in providing voice therapy to older patients with benign voice disorders, comparing it to traditional in-person therapy methods.	no	no	no	no	no	voice disorders	no	no	no	no	yes	no	no	no	yes	yes	no	yes	no	no	69 patients aged 55 years or older who visited the voice clinic of a tertiary teaching hospital. The patients were randomly assigned to either the telepractice group or the conventional group . The baseline demographics of the enrolled patients in the two treatment groups included information on diagnosis, age, sex, and baseline measurements such as Maximum Phonation Time (MPT), Voice Handicap In…	69	Clinical trials or Experimental	The intervention in the study involved providing voice therapy to elderly patients with voice disorders using either telepractice . The voice therapy sessions were conducted by a senior therapist with over 10 years of experience in voice therapy	conventional face-to-face methods	8 sessions of 30-45 minutes	The study comparing telepractice and conventional voice therapy in elderly patients with voice disorders found comparable effectiveness between the two methods. Telepractice was not inferior to conventional therapy, suggesting it as a viable alternative for providing voice care to elderly patients with vocal disorders	no differences	yes	yes	no	no	no	yes
127	Efficacy of Computer-Based Telephone Counseling on Long-Term Adherence to Strength Training in Elderly Patients With Knee Osteoarthritis: a Randomized Trial	doi:10.1002/acr.23921.	Baker, K; LaValley, MP; Brown, C; Felson, DT; Ledingham, A; Keysor, JJ	Institute of Health Professions, Boston	Female	Indexed	na	Arthritis care & research	72	7	2020	United States	North America	High	To determine whether the Boston Overcoming Osteoarthritis through Strength Training Telephone-Linked Communication (BOOST-TLC) program, a novel telephone-based, motivational, strength-training exercise-adherence counseling intervention, improved adherence to a strength-training exercise program over 2 years.	Knee osteoarthritis	no	no	no	no	no	no	no	yes	no	no	no	no	no	no	yes	no	no	no	no	65 years 81% female 60% white and 10% knee replacement	89	Clinical trials or Experimental	The intervention arm participated in the BOOST-TLC program, which was designed to foster motivation and adherence to the BOOST exercise program over a 2-year time period.	monthly automated phone message reminding them to strength train and complete the exercise log	2 years	In those with knee osteoarthritis who had participated in an exercise program, frequent motivational telephone reminders did not increase adherence to strength-training exercise	no differences	yes	no	yes	no	no	no
128	Three months educational remote telemonitoring in elderly patients with heart failure reduces hospitalizations for acute heart failure at one year: a randomized trial	10.1093/eurjhf/hst009	Sabatier, R; Coutance, G; Belin, A; Biannic, C; Loiselet, P; Pradere, G; Michel, L; Parienti, JJ; Grollier, G	University Hospital of Caen, Department of Cardiology, Caen, France;	male	Indexed	na	European journal of heart failure	12	Poster P666	2013	France	Europe & Central Asia	High income	The clinical impact of educational telemedicine (ETM) in an elderly heart failure (HF) population has never been evaluated.	Heart failure	no	no	no	no	no	no	no	yes	no	no	no	no	no	no	yes	yes	no	no	no	Patients over 65 years old with reduced left ventricular ejection fraction	90	Clinical trials or Experimental	app educational remote telemonitoring	regular treatment	3 months	the risk of cardiovascular death and the proportion of patients rehospitalized for acute Heart failure were also reduced by telemedicine. No effect on all-cause mortality or quality of life was observed.	positive	yes	no	no	no	no	no
129	Telehealth problem-solving therapy for depressed low-income homebound older adults	10.1097/JGP.0b013e318266b356	Choi, NG; Hegel, MT; Marti, N; Marinucci, ML; Sirrianni, L; Bruce, ML	School of Social Work, University of Texas at Austin, 1 University Station, D3500, Austin, TX 78712-0358	female	Indexed	na	American journal of geriatric psychiatry	22	3	2014	US	North America	High	The purpose of this study was to evaluate the acceptance and preliminary efficacy of in-home tele-PST (via Skype video call) among low-income homebound older-adults who participated in a pilot RCT designed to test its feasibility and preliminary signal of efficacy, compared to in-person PST and telephone support calls. We examined tele-PST acceptance among these older adults and the changes in de…	no	no	Depression	no	no	no	no	no	yes	no	no	no	na	na	na	yes	yes	no	no	no	Depressed homebound older adults (PHQ-9 >= 10), age 50+; non- Hispanic White, Black, or Hispanic; English speaking; and a score of 15+ on the 24-item Hamilton Rating Scale for Depression (HAMD).	121 participants (43 tele-PST, 42 in-person PST, 36 telephone support calls)	Clinical trials or Experimental	Tele-PST (probem-solving therapy)	In-person PST, telephone support calls	24 weeks	Almost all participants had extremely positive attitudes toward tele-PST at 12-week follow-up. Tele-PST also appears to be an efficacious treatment modality for depressed homebound older adults and to have significant potential to facilitate their access to treatment.	positive	no	no	no	no	no	no
130	Efficacy of a Physician-Led Multiparametric Telemonitoring System in Very Old Adults with Heart Failure	10.1111/jgs.13432	Pedone, C; Rossi, FF; Cecere, A; Costanzo, L; Antonelli Incalzi, R	Area di Geriatria, Universitá Campus Bio-Medico di Roma, Roma, Italy	female	Indexed	na	Journal of the American Geriatrics Society	63	6	2015	Italy	Europe & Central Asia	High income	To evaluate the effect of an innovative model integrating telemonitoring of vital parameters and telephone support on 6-month survival and hospital admissions of elderly adults with heart failure (HF)	heart failure (HF), diabetes mellitus, renal insufficiency	no	no	no	no	no	no	no	yes	no	yes	no	yes	yes	no	yes	no	no	no	no	Patients with a diagnosis of heart failure (HF), age of 65 and older	96 patients, 50 randomized to the intervention group and 46 to the control group	Clinical trials or Experimental	comparing multiparametric telemonitoring plus telephonic support with standard care	Outcome measures were hospital admissions for any reason or death 180 days from enrollment	6-month	Telemonitoring of elderly people with heart failure (HF) is feasible and reduces the risk of death and hospitalization	positive	no	yes	yes	yes	no	yes
131	The effect of telecare on the quality of life and psychological well-being of elderly recipients of social care over a 12-month period: the Whole Systems Demonstrator cluster randomised trial	10.1093/ageing/aft185	Hirani, SP; Beynon, M; Cartwright, M; Rixon, L; Doll, H; Henderson, C; Bardsley, M; Steventon, A; Knapp, M; Rogers, A; Bower, P; Sanders, C; Fitzpatrick, R; Hendy, J; Newman, SP	School of Health Sciences, City University London, UK	male	Indexed	na	Age and ageing	43	3	2014	England	Europe & Central Asia	High	This study examined the effect of home-based telecare (TC) on health-related quality of life (HRQoL), anxiety and depressive symptoms over 12 months in patients receiving social care.	not specified	yes	no	yes	no	no	no	no	yes	no	no	no	no	no	no	no	yes	no	no	no	The mean age of the sample was approximately 74 years with the majority of participants being of white British/Irish ethnicity. The sample had on average one comorbid condition and the majority (64.8%) had received little formal education.	between 420 participants and 520 would be required to allow sufficient power to detect this small difference taking account of the cluster design. These numbers were inflated by 10% to allow for the maximum possible increase in sample size due to variable cluster size. The required minimum sample size increased to 550.	Clinical trials or Experimental	Participants received a Tunstall Lifeline Connect or Connect+ base unit and pendant/bracelet alarm alongside any number of up to 27 peripheral devices. Data from the sensors and alarms were automatically sent to the monitoring centre via a telephone line. TC alerts were monitored in real time 24-h per day. Following any alert, monitoring centre staff attempted to make contact with the individual,…	usual care. Some control participants received a pendant/bracelet alarm as this was current UC practice	12-month	This study suggests that TC has the potential to make small contributions to the amelioration in the decline in users’ mental HRQoL and depressive symptoms over a 12-month period. However, the high expectations as to what TC can realistically provide for older and social care populations should be tempered by caution. The evidence presented suggests that TC may not transform the lives of its user…	positive	no	no	no	no	no	yes
132	Integrated telehealth care for chronic illness and depression in geriatric home care patients: the Integrated Telehealth Education and Activation of Mood (I-TEAM) study	10.1111/jgs.12776	Gellis, ZD; Kenaley, BL; Ten Have, T	Center for Mental Health and Aging, School of Social Policy and Practice, University of Pennsylvania, Philadelphia, Pennsylvania, USA	male	Indexed	na	Journal of the American Geriatrics Society	62	5	2014	United States	North America	High income	To evaluate an integrated telehealth intervention (Integrated Telehealth Education and Activation of Mood (I-TEAM)) to improve chronic illness (congestive heart failure, chronic obstructive pulmonary disease) and comorbid depression in the home healthcare setting	Hypertension Diabetes Osteoarthritis Chronic obstructive pulmonary disease	no	Depression	Frailty	no	no	no	no	yes	no	yes	no	yes	yes	no	yes	yes	no	no	no	Medically frail older homebound individuals	102 elderly	Clinical trials or Experimental	Integrated telehealth chronic illness and depression care, with telehealth daily telemonitoring ; providing sessions of problem-solving treatment for depression; and providing for communication with participants’ primary care physicians, who also prescribed antidepressants	Usual care with in-home nursing plus psychoeducation (UC+P).	3 months	Integrated telehealth care for older adults with chronic illness and comorbid depression can reduce symptoms and postdischarge ED use in home health settings	positive	yes	no	yes	yes	no	yes
133	A Telephone-Based Program to Provide Symptom Monitoring Alone vs Symptom Monitoring Plus Care Management for Late-Life Depression and Anxiety: a Randomized Clinical Trial	10.1001/jamapsychiatry.2015.2157	Mavandadi, S; Benson, A; DiFilippo, S; Streim, JE; Oslin, D	University of Pennsylvania	Female	Indexed	na	JAMA psychiatry	72	12	2015	United States	North America	High	To evaluate program feasibility and MH outcomes among communitynodwelling	no	no	Depression and anxiety	no	no	no	no	no	yes	no	no	no	no	no	no	yes	no	no	no	no	77. 6 years 16.8% males low income	1018	Clinical trials or Experimental	Monitoring alone or care management delivered by an MH professional.	no	6 months	The SUSTAIN program, which provides assessment,	positive	yes	no	no	no	no	no
134	Assistive technology and telecare to maintain independent living at home for people with dementia: the ATTILA RCT	10.3310/hta25190	Rebecca Gathercole, Rosie Bradley, Emma Harper, Lucy Davies, Lynn Pank, Natalie Lam, Anna Davies, Emma Talbot, Emma Hooper, Rachel Winson, Bethany Scutt, Victoria Ordonez Montano, Samantha Nunn, Grace Lavelle, Matthew Lariviere, Shashivadan Hirani, Stefano Brini, Andrew Bateman, Peter Bentham, Alistair Burns, Barbara Dunk, Kirsty Forsyth, Chris Fox, Catherine Henderson, Martin Knapp, Iracema Lero…	Department of Old Age Psychiatry, King’s College London, London, UK	female	Indexed	na	Health technology assessment (Winchester, England)	25	19	2021	United Kingdom	Europe & Central Asia	High	The purpose o in supporting individuals with dementia to live independently at home. The study aims to test hypotheses related to the impact of these technologies on extending the time individuals with dementia can live independently, reducing safety risks, improving quality of life for both individuals with dementia and their caregivers, and assessing the cost-effectiveness of these intervention…	no	yes	no	no	no	no	no	no	yes	no	no	no	No	No	No	yes	no	no	yes	no	Number: The study involved a total of 495 participants , . Sex: Approximately 59% of the participants were female . Age: The average age of the participants was 80.9 years . Caregiver Status: About 48% of the participants had a live-in caregiver . Risk of Wandering: The majority of participants (72%) were classified as being at low risk of wandering or leaving their home inappropriately . Distrib…	495	Clinical trials or Experimental	The intervention in the study involves the use of assistive technology and telecare to support individuals with dementia living in the community. This includes providing technological solutions to help manage challenges related to cognitive decline and safety risks within the home environment. The goal of the intervention is to enable individuals with dementia to maintain their independence and q…	Participants in the control group received a restricted set of assistive technology and telecare devices compared to those in the intervention group. Specifically, the control group received a pendant alarm, non-monitored smoke and carbon monoxide detectors, and key safes.	1 years	The study found that a full package of assistive technology and telecare did not increase the time participants with dementia remained in the community or reduce caregiver burden. Quality-adjusted life-years were reduced in the intervention group. Future work could explore personalized assessments for better outcomes	positive	yes	yes	no	no	no	yes
135	Home telehealth reduces healthcare costs	DOI: 10.1089/tmj.2004.10.170	Noel, HC; Vogel, DC; Erdos, JJ; Cornwall, D; Levin, F	VA Connecticut Healthcare Systems, West Haven, Connecticut, USA.	Female	Indexed	na	Telemedicine journal and e-health	10	2	2004	United States	North America	High	The aim of this study was to determine whether home telehealth, when integrated with the	Complex heart failure, chronic lung disease, diabetes mellitus	no	no	no	no	no	no	no	no	yes	no	no	no	no	no	yes	no	no	no	yes	71 y mean97% males	104	Clinical trials or Experimental	home telehealth units that used standard phone lines	standard of care	6-12 months	Integrating home telehealth with	positive	yes	no	no	yes	no	no
136	TELE-BEHAVIORAL ACTIVATION FOR SOCIAL ISOLATION IN OLDER HOME-DELIVERED MEALS RECIPIENTS: PRELIMINARY RESULTS FROM AN ONGOING RANDOMIZED CONTROLLED TRIAL	10.1016/j.jagp.2019.01.081	Renee Pepin; Peter DiMilia; Namkee Choi; Martha Bruce1	Geisel School of Medicine at Dartmouth	female	Indexed	na	American journal of geriatric psychiatry	27	3	2019	USA	North America	High income	to explore Technology as a potential avenue for meaningful social interaction for homebound seniors.	no	no	Homebound social isolation	no	no	no	no	no	yes	no	no	no	no	no	no	yes	no	no	yes	no	Oldes adults between 51-90 years	50	Clinical trials or Experimental	tele visitis	physical visits	1 year	tele-Behavioral Activation and tele-Friendly Visits are positive experiences and acceptable for their social isolation	positive	no	yes	no	yes	no	no
137	Computer-based cognitive training for dementia. Results from a randomized controlled trial on MCI, mild AD and healthy ageing	10.3233/JAD-169001	Zaccarelli, C; Benati, G; Boschi, F; Barban, F; Annicchiarico, R; Lymperopoulou, O	Geriatric Department, Morgagni-Pierantoni Hospital (Forlì)	female	Indexed	Congress abstract - indexed	Journal of Alzheimer's disease	52		2016	Four European countries	no specified	no specified	Assessing the efficacy of a novel com- puter-based cognitive training program in patients with mild Alzheimer disease (mAD), mild cognitive impairment (MCI) and in healthy elderly (HE) subjects.	no	Mild Alzheimer disease, mild cognitive impairment	no	no	no	no	no	no	no	no	no	no	na	na	na	yes	yes	no	no	no	Older adults with mild Alzheimer, mild cognitive impairment, and healthy elderly	348 participans	Clinical trials or Experimental	Computer-based cognitive training for dementia (3 months and then 3 months of rest)	3 months of rest and then three months of computarized cognitive training	6 months	Our results corroborate the positive effect of pb-CT (process based cognitive training) and its maintenance primarily on memory in healthy elderly and mild cognitive impairment participants that did not seem to be potentiated by reminescence therapy. Moreover, our results are very promising for the mild Alzheimer disease participants.	positive	no	no	no	no	no	no
138	Psychotherapy for Depression in Older Veterans Via Telemedicine: effect on Quality of Life, Satisfaction, Treatment Credibility, and Service Delivery Perception	10.4088/JCP.16m10951	Egede, LE; Acierno, R; Knapp, RG; Walker, RJ; Payne, EH; Frueh, BC	Center for Health Disparities Research, Medical University of South Carolina, Charleston, United States	male	Indexed	na	Journal of clinical psychiatry	77	12	2016	United States	North America	High income	To analyze the impact of telepsychology and same-room care on functioning, satisfaction, and perception of care based on a noninferiority trial of psychotherapy delivered via telemedicine or same-room care to elderly patients with depression	no	no	depression	no	no	no	no	no	no	no	yes	no	yes	no	no	yes	no	no	no	no	The initial eligibility requirement was veterans aged 60 years or older meeting DSM-IV criteria for major depressive disorder; however, requests to lower the age limit to accommodate more veterans from the Vietnam War era led to the inclusion of veterans aged 58 years or older	241 elderly patients with depression, 120 in telemedicine and 121 in same-room treatment	Clinical trials or Experimental	Patients received individual psychotherapy for 8 weeks according to a previously published manual.Treatment was not modified for the telemedicine group	The outcomes included quality of life (36-item Short Form Survey [SF-36]), satisfaction (Charleston Psychiatric Outpatient Satisfaction Scale), treatment credibility, and service delivery perception scores obtained at 4 weeks, 8 weeks, 3 months, and 12 months	8 weeks	This study found that telemedicine is a viable alternative modality for providing evidence-based psychotherapy for elderly patients with depression	positive	yes	no	no	no	no	no
139	Goal setting using telemedicine in rural underserved older adults with diabetes: experiences from the informatics for diabetes education and telemedicine project	10.1089/tmj.2009.0136	West, SP; Lagua, C; Trief, PM; Izquierdo, R; Weinstock, RS	Department of Medicine, SUNY Upstate Medical University, Syracuse, New York. Department of Veterans Affairs Medical Center, Syracuse, New York.	female	Indexed	na	Telemedicine journal and e-health	16	4	2010	United States	North America	High	To describe the use of telemedicine for setting goals for behavior change and examine the success in achieving these goals in rural underserved older adults with diabetes.	yes	no	no	no	no	no	no	no	yes	no	no	no	no	no	no	yes	yes	no	no	no	Medicare beneficiaries > 55 years of age with diabetes living in rural upstate New York who were enrolled in the telemedicine intervention of the Informatics for Diabetes Education and Telemedicine (IDEATel)	610 participant	Clinical trials or Experimental	Intervention subjects received a home telemedicine unit, that is, a Web-enabled computer used to videoconference with a nurse case manager and dietitian, upload blood glucose (BG) and BP readings, and access educational materials and individualized graphic data displays. Diabetes self-management training for rural subjects was primarily delivered using teleconferencing with the nurse case manager…	usual care	2-6 years	Televisits can be successfully used to collaboratively establish behavior change goals to help improve diabetes self-management in underserved elderly rural adults.	positive	yes	no	yes	no	no	yes
140	Adherence to diabetes self care for white, African-American and Hispanic American telemedicine participants: 5 year results from the IDEATel project	10.1080/13557858.2012.700915	Trief, PM; Izquierdo, R; Eimicke, JP; Teresi, JA; Goland, R; Palmas, W; Shea, S; Weinstock, RS	Department of Psychiatry & Behavioral Sciences , SUNY Upstate Medical University , Syracuse , NY , USA	female	Indexed	na	Ethnicity & health	18	1	2013	United States	North America	High income	To study the change in adherence over time and in response to a telemedicine intervention for elderly diabetes patients in these groups compared to white diabetes patients.	Diabetes Hypertension	no	no	no	no	no	no	no	yes	no	no	no	no	no	no	yes	yes	no	no	no	Elderly diagnosed with diabetes Non-Hispanic white participants, Hispanic and African-American	1665 subjects (821 usual care, 844 telemedicine intervention)	Clinical trials or Experimental	Tele-visits with nurse case managers and dietitians via a home telemedicine unit	Usual care	5 years	A unique, tailored telemedicine intervention was effective in achieving improved adherence to diabetes self care. However, African-American and Hispanic American participants were less adherent than white participants at all time points	positive	yes	no	yes	yes	no	yes
141	Effect of home-based telemonitoring using mobile phone technology on the outcome of heart failure patients after an episode of acute decompensation: randomized controlled trial	10.2196/jmir.1252	Scherr, D; Kastner, P; Kollmann, A; Hallas, A; Auer, J; Krappinger, H; Schuchlenz, H; Stark, G; Grander, W; Jakl, G; Schreier, G; Fruhwald, FM	University Clinic of Internal Medicine	Male	Indexed	na	Journal of medical Internet research	11	3	2009	Austria	Europe & Central Asia	High	The goal of the MOBIle TELemonitoring in Heart Failure Patients Study (MOBITEL) was to evaluate the impact	Heart failure and chronic diseases	no	no	no	no	no	no	no	yes	no	no	no	no	no	no	yes	no	no	no	no	(85 male, 35 female); median age was 66 years	120	Clinical trials or Experimental	Telemonitoring using mobile phones to reduce frequency ad duration of heart failure hospitalization	no	6 months	Telemonitoring using mobile phones as patient terminals has the potential to reduce frequency and duration of	positive	yes	no	no	no	no	no
142	A literature review study of information and communication technology as a support for frail older people living at home and their family carers.	10554181	L Magnusson, E Hanson, M Borg	University College of Borås, Allégatan 1, S-501 90 Borås, Sweden	male	Indexed	na	Technology &amp; Disability	16	4	2004	Sweden	Europe & Central Asia	High	The purpose is to provide an overview of the current state of information and communication technology as a support for frail older people living at home and their family carers. The study aims to explore the role of technology in enhancing the quality of life for older individuals, the potential benefits of telecare and telehealth services, and the importance of user-friendly ICT solutions in el…	yes, not specified	no	Dementia	yes	no	no	no	no	yes	no	no	no	No	No	No	yes	no	no	yes	no	no	no	Literature review or Narrative review	na	na	na	Study emphasizes the importance of user-friendly ICT services to support frail older people and their family carers at home. It highlights the need for collaborative research to develop responsive ICT solutions tailored to the needs of older individuals and their caregivers across Europe	Partially positive	yes	no	yes	no	no	yes
143	A Mobile Augmented Reality Assistive Technology for the Elderly.	DOI http://dx.doi.org/10.3916/C45-2015-07 |	Rafael Saracchini, Carlos Catalina, Luca Bordoni	Technical Institute of Castilla y León in Burgos	Male	Indexed	na	Comunicar	23	45	2015	Italy	Europe & Central Asia	High	To present the design of a prototypical system consisting of a tablet and a wearable AR system, and the evaluation of its impact on the social interaction of its users as well its acceptance and usability.	no	no	social isolation, unhapiness	no	no	no	no	no	no	yes	yes	no	no	no	yes	yes	no	no	yes	yes	65 y older elderly group and caregivers	48	Clinical trials or Experimental	Tablet and DCPAR	no	nOt specified	there are significant benefits to be gained and much interest among the elderly in assistive AR-based	positive	yes	no	no	no	no	no
144	Analysis of Effectiveness and Psychological Techniques Implemented in mHealth Solutions for Middle-Aged and Elderly Adults with Type 2 Diabetes: A Narrative Review of the Literature.	10.3390/jcm10122701	Julia Vázquez-de Sebastián, Andreea Ciudin, Carmina Castellano-Tejedor	Barcelona Research Group, Vall d’Hebron Institute of Research & Parc Sanitari Pere Virgili,08023 Barcelona, Spain	female	Indexed	na	Journal of Clinical Medicine	10	12	2021	Spain	Europe & Central Asia	High income	to review mHealth solutions for diabetes self-management in older adults (adherence to treatments and glycemic control) by analyzing the effectiveness of specific psychological techniques implemented.	Diabetes	no	no	no	no	no	no	no	yes	no	yes	no	no	yes	no	yes	yes	no	no	no	Older adults >50	186	Literature review or Narrative review	na	na	na	The application of mHealth has the potential to improve health outcomes and change the course of healthcare as it is provided today,potentially reducing socioeconomic and human costs	Positive	yes	yes	yes	yes	no	yes
145	Avoidance of unnecessary hospital admissions through the implementation of a digital health programme.	doi.org/10.5334/ijic.s2219	Steph Slone, Kirsty Marshall, Peter Grace, Grace Wall,	University of Salford, United Kingdom	female	Indexed	Congress abstract - indexed	International Journal of Integrated Care (IJIC)	18	S2	2018	UK	Europe & Central Asia	High	To reduce emergency admissions Tameside and Glossop Integrated Care NHS Foundation Trust developed a Digital Health Service, which supports frail people to stay within the community where their care can be managed, avoiding an Emergency room attendance and potential emergency admission.	Complex co-morbidities	no	no	yes	no	no	no	no	no	yes	no	no	na	na	na	no	yes	no	no	no	Older people with complex co-morbidities.	na	Observational not specified	Implementation of a Digital health programme	na	3 years	The Digital health programme enabled care staff to access acute hospital specialists for advice and guidance, which has led to a significant deflection in attendance.	positive	no	no	no	no	no	no
146	Carers Assistive Technology Service.	10.5334/ijic.1764	James Casey	Hull Churches Home from Hospital Service, United Kingdom	male	Indexed	Congress abstract - indexed	International Journal of Integrated Care (IJIC)	14		2014	United Kingdom	Europe & Central Asia	High income	Carers Assistive Technology (CATs) project, aimed at supporting the local carers of dementia sufferers through the use of simple technological devices	cardiac conditions, EPOC	dementia	no	no	no	no	no	no	yes	no	yes	no	yes	no	no	yes	no	no	yes	no	carers of dementia sufferers	Not specified	Other	na	na	na	By supporting the carers and the patient with their abilities and maintaining their independence in their own home the CATs project aided their understanding of dementia, its stages and the equipment that is available to help with everyday life	positive	yes	yes	yes	yes	no	no
147	COVID-19 and Care for the Elderly in Long-Term Care Facilities: The Role of Information Communication Technology	10.5644/ama2006-124.363	Robič M, Rotar Pavlič D.	Community Health Centre, Jesenice, Slovenia	female	Indexed	na	Acta Medica Academica	50	3	2021	Slovenia	Europe & Central Asia	High	To review the changes in communication in long-term care facilities (LTCF) during the COVID-19 pandemic.	not specified	not specified	not specified	not specified	COVID-19	no	no	no	no	yes	no	no	no	no	no	yes	yes	yes	no	no	Elderly in Long-Term Care Facilities	Thirty-two articles were examined in all. After this step, 11 articles were reviewed in more detail	Systematic review	na	na	na	Video calls may bring greater satisfaction to residents and their families. Telemedicine and interdisciplinary cooperation between healthcare professionals have increased the quality of medical care in long-term care institutions during the COVID-19 pandemic.	positive	no	yes	no	yes	no	yes
148	Integrating Care in Complex Cardiac Care: the Tech Touch	http://doi.org/10.5334/ijic.2931	Kira Stellato, Donatella Radini, Mara Pellizzari, Marta Pordenon, Luciano Pletti	Triestina and University of Trieste, Italy	female	Indexed	Congress abstract - indexed	International Journal of Integrated Care (IJIC)	16	6	2016	Italy	Europe & Central Asia	High income	To provide effective, sustainable, ICT-based home integrated care to complex, fragile, elderly end users suffering from chronic disease or in post-acute care (HF, diabetes, COPD), who require intensive monitoring and present one or more social needs	Diabetes Hypertension Chronic obstructive pulmonary disease	no	no	Frailty	no	no	no	no	yes	no	yes	no	yes	yes	no	yes	yes	no	yes	yes	Elderly with chronic diseases, fragile who requires intensive monitoring and have one or more social needs Caregivers formal and informal	200 participants (100 users randomized to intervention group and 100 users randomized to usual care group) 536 formal and informal caregivers	Clinical trials or Experimental	ICT-based home integrated care	Usual care	Not specified	Integrated ICT-supported care may success fully complement complex chronic care pathways by providing tailor-made eCare multidisciplinary home-based interventions for end users with complex chronic and social needs. Caregiver’s burden seems to benefit from sense of security and team involvement.	positive	yes	no	yes	yes	no	yes
149	Integration of telehealth and telecare service in the Veneto region.	10.5334/ijic.1426	Claudio Saccavini, Silvia Mancin	Consorzio Arsenal	Male	Indexed	na	International Journal of Integrated Care (IJIC)	13	7	2013	Italy	Europe & Central Asia	High	The main objectives are improving the quality of life of chronic patients and reduce their need to access at healthcare structures.	COPD	no	no	no	no	no	no	no	yes	no	yes	no	no	no	no	yes	yes	yes	no	no	not specified	na	Report, review or discussion article	na	na	na	In order to validate the solution and provide the services to all venetian patients that need it, Veneto Region are working on the rigorous assessment of the solution. The assessment is carrying out following the Health Technology Assessment. Although the results that we have today are preliminary and incomplete, they appear to be very encouraging.	no differences	yes	no	no	no	no	yes
150	Introducing Personalised Self-Management to Support Physical Activity in Elderly: a Case Study		Jan-Willem van&#39;t Klooster, Inge van Bruinessen, April Boessen, Loek van der Heide, Miriam Vollenbroek-Hutten	Roessingh Research & Development, Enschede, The Netherlands	male	Indexed	na	International Conference on eHealth			2017	Netherlands	Europe & Central Asia	High	The purpose is to present a technology-supported personalized self-management program called LIFE. This program aims to promote a physically active lifestyle in a personalized way for elderly individuals who are at risk of functional decline. The article discusses the components of the program, its implementation in a pilot case study in a nursing home, the results of the case study, and the conc…	no	no	no	yes	no	no	no	no	yes	yes	no	no	No	No	No	yes	no	yes	no	no	26 potential participants registered for the self-management program. The participants included both male and female individuals with a mean age of 83 years, ranging from 74 to 91 years old. All participants were inhabitants of a nursing home where the program was implemented.	26	Case series				The study presented a personalized self-management program, LIFE, to promote physical activity in older adults, demonstrating feasibility and effectiveness. The program offers tailored modules for at-risk elderly, emphasizing personalized advice and activities to prevent functional decline and maintain a healthy lifestyle through technology-supported interventions	positive	yes	no	no	no	no	yes
151	Lochaber telemedicine clinic - A new approach managing dementia in care homes.	DOI: 10.13140/RG.2.1.3574.2484	Fiona McGibbon, Cathy Dorrian, Richard O&#39;Keeffe, ,	NHS Highland	Female	Indexed	Congress abstract - indexed	International Journal of Integrated Care (IJIC)	13	na	2013	UK	Europe & Central Asia	High	The clinic aims to: improve access to psychiatric services; reduce unnecessary admissions; reduce antipsychotic use for people with dementia; and improve the management of behavioural and psychiatric symptoms of dementia	no	dementia	no	no	no	no	no	no	no	yes	no	no	no	no	no	yes	yes	no	no	no	Not specified	not specified	Clinical trials or Experimental	Telemedicine	no	4 months	Technology such as video conferencing can be used successfully with the elderly, even those living with moderate to severe dementia within a care home environment, to improve access to treatment, improve patient outcomes and reduce costs.	positive	yes	no	no	yes	no	no
152	Results of the Second Phase of the GER-e-TEC Experiment concerning the Telemonitoring of Elderly Patients Affected by COVID-19 Disease to Detect the Exacerbation of Geriatric Syndromes.	10.3390/jpm11111117	Abrar-Ahmad Zulfiqar, Delwende Noaga Damien Massimbo, Mohamed Hajjam, Bernard Geny, Samy Talha	Equipe EA 3072 “Mitochondrie, Stress Oxydant et Protection Musculaire”, Faculté de Médecine, Université de Strasbourg, 67000 Strasbourg, France;	male	Indexed	na	Journal of Personalized Medicine	11	11	2021	France	Europe & Central Asia	High income	To evaluate the functioning and to test the ergonomics of our remote monitoring solution here with the MyPredi platform on elderly patients suffering from COVID-19 infection, in order to prevent a decompensation of geriatric risk.	no	no	no	no	COVID-19	no	no	no	yes	yes	yes	no	no	no	yes	yes	yes	no	no	yes	Older than 65 years and confirmed COVID-19, a male/female ratio of 1.5 to 1.11	30	Cohort study	na	na	na	The MyPredi telemedicine system allows for the generation of automatic, non-intrusive alerts when the health of a COVID-19 elderly patient deteriorates due to risks associated with geriatric syndromes.	positive	yes	no	no	no	no	yes
153	Tablets for deeply disadvantaged older adults: Challenges in long-term care facilities	10.1016/j.ijhcs.2020.102504	A Cid, R Sotelo, M Leguisamo, M Ramirez-Michelena,	Department of Economics, Universidad de Montevideo, 2544 Prudencio de Pena St., 11600, Montevideo, Uruguay	male	Indexed	na	International Journal of Human-Computer Studies	144		2020	Uruguay	Latin America & Caribbean	High	This paper describes the experience and results of the implementation of a one laptop per elderly plan (Ibirapitá Plan) in a public geriatric hospital, within a highly vulnerable population, consisting of patients with dementia and low educational attainment, who are in general abandoned by their families, highly dependent, with many years of residency at the hospital and no previous usage of tec…	no	Dementia	no	no	no	no	no	no	no	no	yes	no	no	no	yes	yes	no	no	no	no	Older adults, patients with dementia and low educational attainment, who are in general abandoned by their families, highly dependent, with many years of residency at the hospital and no previous usage of technology.	93 individuals (60 tablets - treatment group)	Clinical trials or Experimental	Ibirapitá Plan - One tablet per older adult	na	9 mpnths	We assess the effects on patients’ cognitive deterioration, loneliness and selfesteem. Results suggest no significant effects of the tablets intervention on these variables. Our	no differences	no	no	no	yes	no	no
154	Telecare and telehealth for informal carers: a research in 12 Member States on their benefits and policy role for the success Stephanie Carretero.	10.5334/ijic.1374	Carretero S, Centeno C, Stewart J	Joint Research Centre, European Commission, Brussels, Belgium	female	Indexed	Congress abstract - indexed	International Journal of Integrated Care (IJIC)	13		2013	12 Member States of European Union	Europe & Central Asia	High income	To study how the technologies for independent living of the elderly affect the informal carers, and to identify the policy role to develop and scale these technological services in the European Union	no	no	no	no	no	no	Older people living in the community	no	yes	no	no	no	no	no	no	yes	no	no	yes	no	informal carers of older people living in the community	Not specified	Report, review or discussion article	na	na	na	Telecare and telehealth are technologies for elderly people that can also benefit informal carers	positive	yes	yes	yes	yes	no	yes
155	Telemedicine and Geriatrics in France: Inventory of Experiments.	10.1155/2018/9042180	A. A. Zulfiqar,corresponding author 1 , 2 A. Hajjam, 3 S. Talha, 2 , 4 M. Hajjam, 5 J. Hajjam, 6 S. Ervé, 6 and E. Andrès 2 , 7	Department of Geriatrics, University Hospital of Rouen, France	male	Indexed	na	Current Gerontology &amp; Geratrics Research	2018	no issue	2018	France	Europe & Central Asia	High	We take a look at telemedicine projects in France concerning the elderly.	yes	yes	no	no	no	no	no	no	yes	yes	no	no	no	no	no	yes	yes	no	no	no	elderly with various pathologies	n/a	Systematic review	na	na	na	The avenues for telemedicine applications are gradually opening up to geriatrics, and projects should increase in the years to come. There are multiple forces driving this, but the preservation of quality of life for seniors at home and in retirement homes is an especial priority. Currently, thanks to the E-CARE platform, our team is developing a system for telemonitoring geriatric risk among nur…	positive	no	no	yes	no	no	yes
156	The Use of Wireless Telemedicine Equipment in the Senior Assessment of Surgical Patients in an Accident and Emergency Department.	1357633X	J Parfitt, A Wan, A Darzi, ,	Division of Surgery, Anaesthetics and Intensive Care, Imperial College of Science, Technology and Medicine, London, UK	male	Indexed	Poster	Journal of Telemedicine and Telecare	7	1	2001	United Kingdom	Europe & Central Asia	High income	To determine whether telemedicine wireless equipment could be useful in the senior assessment of surgical patients in a hospital accident and emergency department.	no	no	no	no	no	no	no	Acute surgical problems	no	no	yes	no	no	no	yes	no	yes	no	no	no	Elderly surgical patients in a hospital accident and emergency department Senior surgeons	30 patients	Clinical trials or Experimental	Use of wireless telemedicine equipment	Not specified	Not specified	Telemedicine consultation using wireless equipment has implications, including cost savings, for the management of acute surgical problems.	positive	no	no	no	no	no	yes
157	This phone saved my life&quot;: Older persons´; experiences and appraisals of an mHealth intervention aimed at addressing loneliness.	DOI: 10.1080/14330237.2019.1594650	Mary Ann Jarvis, Jennifer Chipps & Anita Padmanabhanunni	College of Health Science, University of KwaZulunoNatal, Durban, South Africa	Female	Indexed	na	Journal of Psychology in Africa	29	2	2019	South Africa	Sub-Saharan Africa	Upper middle income	explore older persons’ experiences and appraisals of the utility of an mHealth intervention	no	no	Loneliness	no	no	no	no	no	yes	yes	no	no	no	no	no	yes	no	no	no	no	86,42% females, 65no87 years	13	Cross‑sectional study	Use of Whatsapp and smartphone	no	not specified	Mobile phones and a social networking application appear to reduce loneliness experienced by the elderly	positive	yes	no	no	no	no	no
158	An e-health platform for the elderly population: The butler system	10.1016/j.compedu.2010.07.022	Etchemendy, E.; Banos, R. M.; Botella, C.; Castilla, D.; Alcaniz, M.; Rasal, P.; Farfallini, L.	University of Psychology. (University of Valencia), Departamento de Personalidad, Evaluación y Tratamientos Psicológicos, 3rd planta. (304), Avda. Blasco Ibañez, 21. C.P 46010, Spain	female	Indexed	na	COMPUTERS & EDUCATION	56	1	2011	Spain	Europe & Central Asia	High	The purpose is improving the quality of life for elderly users by assessing its impact on mood states and acceptance levels. The study aims to investigate how the use of information and communication technologies (ICTs) can benefit the elderly population, particularly in terms of reducing feelings of isolation and loneliness, strengthening social networks, and enhancing emotional well-being. The …	no	no	yes	no	no	no	no	no	no	no	no	University	No	No	No	yes	no	no	yes	no	12 females and 5 males. The participants ranged in age from 58 to 79 years old, with an average age of 68.29 years. Two participants were under 60 years old, and two were over 75. All participants were recruited from Senior Universities at Jaume I University and the University of Valencia in Spain. None of the participants presented cognitive impairment, and all were intellectually active as stud…	17	Clinical trials or Experimental	An e-health platform			The study on the Butler system demonstrated its effectiveness in improving mood states and user acceptance among elderly participants. The system increased positive emotions, reduced negative emotions, and maintained efficacy over multiple sessions, showing potential for enhancing mental health and quality of life in the elderly population.	positive	yes	yes	no	no	no	yes
159	Development and implementation of a national telehealth project for long-term care: A preliminary study	10.1016/j.cmpb.2009.12.008	Hsu, Min-Huei; Chu, Tu-Bin; Yen, Ju-Chuan; Chiu, Wen-Ta; Yeh, Geng-Chang; Chen, Tzay-Jinn; Sung, Yen-Jen; Hsiao, Jack; Li, Yu-Chuan (Jack)	Taipei Medical University	Male	Indexed	na	COMPUTER METHODS AND PROGRAMS IN BIOMEDICINE	97	3	2010	Taiwan	East Asia & Pacific	High	Taiwan's Telehealth Pilot Proejct aims to tackle shortage of healthcare providers	diabetes mellitus, hypertension	dementia	no	no	no	no	no	no	yes	yes	yes	no	no	no	yes	yes	no	no	no	no	not specified	8193	Clinical trials or Experimental	Telemedicine	no	6 months	Telehealth enabled the aged with chronic illnesses to live independently and helped	positive	yes	no	no	yes	no	no
160	Implementation of a Home-Based mHealth App Intervention Program With Human Mediation for Swallowing Tongue Pressure Strengthening Exercises in Older Adults: Longitudinal Observational Study	10.2196/22080	Kim, HyangHee; Cho, Nam-Bin; Kim, Jinwon; Kim, Kyung Min; Kang, Minji; Choi, Younggeun; Kim, Minjae; You, Heecheon; Nam, Seok In; Shin, Soyeon	Graduate Program in Speech-Language Pathology, Yonsei University College of Medicine, Seoul, Republic of Korea	female	Indexed	na	JMIR MHEALTH AND UHEALTH	8	10	2020	Korea	East Asia & Pacific	High income	to explore the immediate and long-term maintenance eff ects of an 8-week home-based mHealth app intervention with biweek.	Swallowing disfunction/Dysphagia	no	no	no	no	no	no	no	yes	no	no	no	no	no	no	yes	no	no	no	no	Older adults over 65 yeas	11	Clinical trials or Experimental	home-based mHealth app intervention program	regular care	8 weeks	Results shows statistically significant increases in swallowing tongue pressure postintervention compared with preintervention. This is the fi rst study to demonstrate the eff ectiveness of the combinedmethods of eff ortful prolonged swallowing, eff ortful pitch glide, and eff ortful tongue rotation using mobile app training accompanied by biweekly humanmediation in improving swallowing tongue pr…	Positive	yes	no	yes	no	no	no
161	Analyzing the changes of health condition and social capital of elderly people using wearable devices	10.1007/s13755-018-0044-2	Zhou, Siyu; Ogihara, Atsushi; Nishimura, Shoji; Jin, Qun	Advanced Research Center for Human Sciences, Waseda University, Tokorozawa, Japan	male	Indexed	na	Health Information Science and Systems	6		2018	China	East Asia & Pacific	Upper middle income	To understand the changes in the health and social capital among older adults using wearable devices, and analyze to the actual effect of wearable devices in elderly adults	no	no	no	no	no	no	Health in general	no	yes	no	no	no	na	na	na	yes	no	no	no	no	58-68 years (average 63.44+/-3.55 years)	20	Clinical trials or Experimental	Data collection from wearable devices	na	4 months	By using wearable devices, the participants had a better understanding of their own health, and were willing to take health-boosting measures. The participants were also more willing to increase their social capital and expand their social network.	positive	no	no	yes	no	no	no
162	Analysis of effects and usage indicators for a ICT-based fall prevention system in community dwelling older adults	10.1016/j.ijhcs.2017.05.004	Vaziri, Daryoush Daniel; Aal, Konstantin; Gschwind, Yves J.; Delbaere, Kim; Weibert, Anne; Annegarn, Janneke; de Rosario, Helios; Wieching, Rainer; Randall, David; Wulf, Volker	Institute for Information Systems, University of Siegen, Siegen, Germany	male	Indexed	na	INTERNATIONAL JOURNAL OF HUMAN-COMPUTER STUDIES	106		2017	Germany, Spain, Australia	Europe & Central Asia, East Asia & Pacific	High income	To analyzer the ICT-based fall prevention system, iStoppFalls, incorporating exergames and a mobility monitor as well, targeting three aims, (1) is the system effective for different subgroups of older adults, (2) what are the factors influencing fall risk reduction in older adults using the system and are there combined effects of exergaming and activity monitoring on fall risk reduction, and (3…	no	no	no	falls	no	no	no	no	yes	no	no	no	no	no	no	yes	no	no	no	no	aged 65 years and older, living in the community, able to walk 20 m without a walking aid, capable of watching TV with or without glasses from 3 m distance, and enough room at home for system use (3.5 m2)	153 community-dwelling older adults participated in this international, multisited two-group randomized study (78 intervention group; 75 control group)	Mixed method	The intervention group performed a 16-week unsupervised exercise program at home. The scheduled exercise dose was 180 min per week during at least three sessions. The system offered an interactive fall risk assessment and the Philips senior mobility monitor (SMM), a research prototype that monitors activity and mobility during the conduct of daily life. Control group participants instead were ins…	baseline, monitoring and quantitative results obtained by training, in addition to qualitative approaches regarding meanings and associates	16-week exercise program	The iStoppFalls trial provided a better understanding of the effectiveness of ICT-based fall prevention for different subgroups and the indicators that determine the use of these technologies by older adults	positive	yes	no	yes	no	no	no
163	Use of Fitbit Technology Does Not Impact Health Biometrics in a Community of Older Adults	10.1089/tmj.2020.0060	Hong, Estee; Jakacic, Alexa N.; Sahoo, Arpan; Breyman, Erica; Ukegbu, Gabriel; Tabacof, Laura; Sachs, David; Migliaccio, John; Phipps, Colette; Schwartz, Jennifer; Capasso, Marikay; Carpenter, Mae; Putrino, David	Department of Rehabilitation Medicine and Human Performance, Icahn School of Medicine at Mount Sinai, New York, USA	male	Indexed	na	TELEMEDICINE AND E-HEALTH	27	4	2021	United States	North America	High	To determine whether offering a Fitbit Zip, a health wearable, could passively improve health biometrics in a cohort of older adults.	yes	no	no	no	no	no	no	no	no	yes	no	no	no	no	no	yes	no	no	no	no	Participants were deemed eligible for the TIPS initiative if they were aged 55 years or older and were managing any chronic health conditions, community-embedded remote patient monitoring initiative; located in aggregate housing communities for older adults in Westchester County, NY.	Thirty participants accepted the technology and used it for a minimum of 6 months to 12 months.	Cohort study	na	na	na	Neither Fitbit Zip ownership or compliance to Fitbit Zip usage influenced any of the biometrics taken as part of the TIPS. However, participation in the TIPS initiative may have an overall positive effect on systolic blood pressure in older adults.	no differences	no	no	no	no	no	yes
164	Feasibility of Diabetes Self-Management Telehealth Education for Older Adults During Transitions in Care	10.3928/19404921-20191210-03	Whitehouse, Christina R.; Long, Judith A.; Maloney, Lori McLeer; Daniels, Kimberly; Horowitz, David A.; Bowles, Kathryn H.	Villanova University, M. Louise Fitzpatrick College of Nursing, Philadelphia, USA	female	Indexed	na	RESEARCH IN GERONTOLOGICAL NURSING	13	3	2020	United States	North America	High income	To investigated the feasibility of telehealth-delivered diabetes self-management education and support (DSMES) for older adults with type 2 diabetes mellitus following hospital discharge.	Diabetes Other not specified	no	no	no	no	no	no	no	yes	yes	no	no	no	no	no	yes	yes	no	yes	yes	Hospitalized discharge older adults with T2DM	20 patients	Quasi experimental study	A telemedicine program for Diabetes self-management education and support (DSMES)	Changes in diabetes knowledge (DKT2) and A1C level at baseline and 3 months post hospital discharge	4 weeks	The current study found the telemedicine DSMES intervention for recently hospitalized older adults with T2DM to be feasible. The study had high rates of acceptance of the program, few technical difficulties, and high rates of completion for those who started the program. Diabetes education delivered via telehealth has the potential to reduce hospitalizations while also increasing diabetes knowled…	positive	yes	no	yes	yes	no	no
165	Older Adults Can Successfully Monitor Symptoms Using an Inclusively Designed Mobile Application	10.1111/jgs.16403	Turchioe, Meghan; Grossman, Lisa V.; Baik, Dawon; Lee, Christopher S.; Maurer, Mathew S.; Goyal, Parag; Safford, Monika M.; Creber, Ruth M.	Department of Healthcare Policy & Research, Weill Cornell Medicine	Female	Indexed	na	JOURNAL OF THE AMERICAN GERIATRICS SOCIETY	68	6	2020	United States	North America	High	aim was to establish the feasibility of using an inclusively designed mobile application tailored to older adults to report PROMIS measures by examining (1) PROMIS scores collected with the application, (2) patientnoreported usability of the application, and (3) differences in usability by age.	Cardiovascular disease	no	no	no	no	no	no	no	no	no	yes	no	yes	yes	no	yes	no	no	no	no	65no74 years 63% male 32% white	168	Cross‑sectional study	Participants used an inclusively designed	no	no	It is feasible for older adults to use an inclusively designed application to report complete PROMIS data with high perceived usability. To ensure data completeness and the opportunity to study multiple domains of physical, mental, and social health, future work should use inclusive design principles for applications collecting PROMIS measures among older adults.	positive	yes	no	no	no	no	no
166	Development and Evaluation of a Mobile Application Suite for Enhancing the Social Inclusion and Well-Being of Seniors	10.3390/informatics4030015	Goumopoulos, Christos; Papa, Ilia; Stavrianos, Andreas	Information & Communication Systems Engineering Department, University of the Aegean, Samos 832 00, Greece	male	Indexed	na	INFORMATICS-BASEL	4	3	2017	Greece	Europe & Central Asia	High	The purpose is to introduce and evaluate a mobile application suite designed to improve the quality of life for older people. The focus is on utilizing smart mobile devices as a key component of an Ambient Assisted Living system to enhance social inclusion, well-being, and independence for seniors . The study aims to address the needs of seniors by providing services such as social networking, em…	no	no	Inclusion	no	no	no	Well-being, and quality of life of seniors	no	yes	no	no	no	No	No	No	yes	no	no	yes	yes	he sample consisted of 27 male participants (39.1%) and 42 female participants (60.9%), all over 60 years The average age of the participants was 66.2 years with a standard deviation of 4.9 years. Approximately one third of the sample (32.2%) had assistance from a relative or friend who completed the online questionnaire on their behalf	69	Other				The study emphasized the importance of human-centered design in developing technology for seniors, involving stakeholders in the design process. Results showed improved well-being and willingness to pay for online services, indicating the potential benefits and business opportunities of the Senior App Suite	positive	yes	no	yes	no	no	yes
167	A-SA SOS: A Mobile- and IoT-based Pre-hospital Emergency Service for the Elderly and Village Health Volunteers	DOI: 10.14569/IJACSA.2021.0120465	Intawong, Kannikar; Boonchieng, Waraporn; Lerttrakarnnon, Peerasak; Boonchieng, Ekkarat; Puritat, Kitti	Chiang Mai University, Thailand	Female	Indexed	na	INTERNATIONAL JOURNAL OF ADVANCED COMPUTER SCIENCE AND APPLICATIONS	12	4	2021	Thailand	East Asia & Pacific	Upper middle income	A SA SOS application, a mobile-and IoT-based pre hospital emergency service for the elderly.	no	yes	no	no	no	no	no	no	yes	no	no	no	no	no	no	yes	no	no	no	no	60 years and older, 171 female 59 male	236	Clinical trials or Experimental	A-SA SOS, mobile IoT based healthcare application for pre hospital medical emergency	no	3 months	Finally, the incident report showed that the average time to reach the scene (4.91±0.56) to help elderly patients was less than the standard criteria of an average 3 minutes.	positive	yes	no	no	no	no	no
168	Videophone-Delivered Voice Therapy: A Comparative Analysis of Outcomes to Traditional Delivery for Adults with Parkinson's Disease	10.1089/tmj.2008.0040	Tindall, Lyn R.; Huebner, Ruth A.; Stemple, Joseph C.; Kleinert, Harold L.	Department of Veterans Affairs Medical Center, Lexington, Kentucky.	female	Indexed	na	TELEMEDICINE JOURNAL AND E-HEALTH	14	10	2008	USA	North America	High income	to test a program developed to improve speech in individuals with ideopathic parkinson Silverman Voice Treatment (LSVT)®	no	Parkinson	no	no	no	no	no	no	yes	no	no	no	no	no	no	yes	no	no	no	no	Older adults between 53 and 84 years	24	Clinical trials or Experimental	Televisits	physical visits	6 months	videophone-delivered voice therapy is as effective as face-to-face treatment yo improve speech	positive	no	no	no	no	no	no
169	Effectiveness of an individually tailored home-based exercise programme for pre-frail older adults, driven by a tablet application and mobility monitoring: a pilot study	10.1186/s11556-021-00264-y	Geraedts, Hilde A. E.; Dijkstra, Hidde; Zhang, Wei; Ibarra, Francisco; Far, Iman Khaghani; Zijlstra, Wiebren; Stevens, Martin	2Department of Orthopaedics, University of Groningen, University Medical Center Groningen, P.O. BOX 30.001, 9700 RB Groningen, The Netherlands	male	Indexed	na	European Review of Aging and Physical Activity	18	1	2021	Netherlands	Europe & Central Asia	High	The aim of this study was to gain initial insight into the effectiveness of a home-based exercise programme, based on the Otago Kitchen Table Exercise programme, for older adults with independent use of remote novel technology in a pilot set-up.	no	no	no	Pre-frail	no	no	no	no	yes	no	no	no	na	na	na	yes	no	no	no	no	Community-dwelling pre-frail older adults, over age 70 and the ability to walk at least 10m independently or using a walking aid.	40	Clinical trials or Experimental	Home-based exercise programme for pre-frail older adults, driven by a tablet application and mobility monitoring	na	6 months	This pilot study showed positive results varying from (very) small to large effects in levels and maintenance of functional performance and daily physical activity, especially during the supervised first 3 months. Remote supervision seems to importantly affect effectiveness of a home-based exercise programme. Effectiveness of the programme and the exact contribution of its components should be fu…	positive	yes	no	no	no	yes. Digital therapeutic, based on a home-based exercise programme, driven by a tablet application and mobility monitoring	no
170	A Randomized Trial of Mobile Health Support for Heart Failure Patients and Their Informal Caregivers Impacts on Caregiver-reported Outcomes	10.1097/MLR.0000000000000378	Piette, John D.; Striplin, Dana; Marinec, Nicolle; Chen, Jenny; Aikens, James E.	Center for Managing Chronic Disease, University of Michigan School of Public Health, Michigan, United States	male	Indexed	na	MEDICAL CARE	53	8	2015	United States	North America	High income	To determine whether automated feedback to caregivers of chronic heart failure (HF) patients impacts caregiving burden and assistance with self-management	chronic heart failure	no	no	no	no	no	no	no	yes	no	no	no	no	no	no	yes	no	no	yes	no	Heart failure (HF) patients were recruited from Department of Veterans Affairs (VA) outpatient clinics between June 2009 and January 2012 and were followed for 12 months. To be eligible, patients had to: have a HF diagnosis and ejection fraction <40%, have attended 1+ VA outpatient visit within the previous year, have a VA primary care provider, and be able to participate in automated telephone c…	369 HF patients were recruited from a Department of Veterans Affairs (VA) healthcare system, 180 in standard mHealth group and 189 in mHealth+CP group	Clinical trials or Experimental	Patients randomized to “standard mHealth” received weekly automated self-care support calls for 12 months with notifications about problems sent to clinicians. “mHealth+CP” patients received identical services, plus email summaries and suggestions for self-care assistance automatically sent to their CarePartners	At baseline, six- and twelve months, CarePartners completed assessments of caregiving strain, depressive symptoms, and participation in self-care support		When CarePartners experienced significant caregiving strain and depression, systematic feedback about their patient-partner decreased those symptoms. Feedback also increased most CarePartners’ engagement in self-care	positive	yes	no	yes	no	no	yes
171	Assessment of tele-expertise among elderly subjects in retirement homes	10.1016/j.annder.2012.11.008	Sparsa, A.; Doffoel-Hantz, V.; Bonnetblanc, J. -M.	Service de dermatologie et vénéréologie, CHU Dupuytren, 2, avenue Martin-Luther-King, France	female	Indexed	na	ANNALES DE DERMATOLOGIE ET DE VENEREOLOGIE	140	3	2013	France	Europe & Central Asia	High	Over a two-year period, this program helped avoid 20 trips for patients and enabled rapid hospitalization of nine patients by the university hospital by optimizing chronic wound management for patients residing in establishments for the elderly.	yes	no	no	no	no	no	no	no	no	yes	no	no	no	no	no	no	yes	no	no	no	Patients with chronic wounds entailing treatment difficulties were included.	34 patients	Case series	na	na	na	Over a two-year period, this program helped avoid 20 trips for patients and enabled rapid hospitalization of nine patients by the university hospital by optimizing chronic wound management for patients residing in establishments for the elderly.	positive	no	no	no	no	no	yes
172	User-Oriented Evaluation of a Robotic Rollator That Provides Navigation Assistance in Frail Older Adults with and without Cognitive Impairment	10.1159/000484663	Werner, Christian; Moustris, George P.; Tzafestas, Costas S.; Hauer, Klaus	Department of Geriatric Research, Agaplesion Bethanien Hospital Heidelberg, Geriatric Center at the University of Heidelberg, Heidelberg, Germany	male	Indexed	na	GERONTOLOGY	64	3	2018	Germany	Europe & Central Asia	High income	To determine whether robotic rollators (RR)-provided navigation assistance improves navigation within a real-life environment in the intended user group of frail older adults with and without cognitive impairment currently using a rollator in daily life.	no	Cognitive impairment	Depression	Frailty	no	no	no	no	no	yes	yes	Outpatient rehabilitation sports club	no	yes	yes	yes	no	no	no	no	Frail older rollator users with mild-to-moderate or without cognitive impairmen	42 participants (20 with cognitive impairment, 22 not cognitive impairment)	Clinical trials or Experimental	Navigation assistance system implemented on an RR robotic rollators	With or without activated navigation system	The path were performed one by one, with a recovery break of few minutes between the sections.	Navigation assistance provided by an RR is effective for supporting wayfinding and navigation of CI end-users within a real-life environment.	positive	yes	no	no	yes	yes, digital therapeutic intervention based on a robotic rollator with navigation assistance	no
173	Exergame technology and interactive interventions for elderly fall prevention: A systematic literature review	10.1016/j.apergo.2016.10.013	Choi, Sang D.; Guo, Liangjie; Kang, Donghun; Xiong, Shuping	Department of Industrial & Systems Engineering, Korea Advanced Institute of Science and Technology (KAIST), Yuseong, South Korea	Male	Indexed	na	APPLIED ERGONOMICS	65		2017	United States, Malaysia,Bulgaria, Singapore	North America, Asia, Europe, East Asia and Pacific	High Income, upper middle income	synthesize the available research reported on exergame technology and interactive interventions for fall prevention in the older population.	no	no	no	frailty	no	no	no	no	yes	no	no	no	no	no	no	yes	no	no	no	no	60 years and older	na	Systematic review	na	na	na	remains inconclusive whether or not the exergamenobased intervention for the elderly fall prevention is superior to conventional physical therapy and the effect mechanism of the exergaming on elderly's balance ability is still unclear	positive	yes	no	no	no	no	no
174	Remote neuropsychological assessment of elderly Japanese population using the Alzheimer's Disease Assessment Scale: A validation study	10.1177/1357633X19845278	Yoshida, Kazunari; Yamaoka, Yoshitaka; Eguchi, Yoko; Sato, Daisuke; Iiboshi, Kiyoko; Kishimoto, Megumi; Mimura, Masaru; Kishimoto, Taishiro	Department of Neuropsychiatry, Keio University School of Medicine, 35, Shinanomachi, Shinjuku-ku, Tokyo,	male	Indexed	na	JOURNAL OF TELEMEDICINE AND TELECARE	26	44780	2020	Japan	East Asia & Pacific	High	The purpose was to investigate the clinical utility and reliability of video teleconferencing (VTC)-administered neurocognitive assessments, specifically focusing on the Alzheimer's Disease Assessment Scale cognitive subscale (ADAS-cog), in elderly Japanese individuals with mild cognitive impairment (MCI) and dementia. The study aimed to assess the agreement between VTC-administered ADAS-cog and …	no	yes	no	no	no	no	no	no	no	no	yes	University	no	no	yes	yes	no	yes	no	no	Age: The mean age of the total sample was 76.3 years, with significant differences observed between the groups (MCI: 81.4 years, dementia: 81.0 years, healthy controls: 73.2 years) . Sex: The study included 36 male participants, with a distribution across the groups (MCI: 5, dementia: 5, healthy controls: 26) . Years of education: The median years of education for the total sample was 13.0 years,…	73	Case-control study				The study evaluated the reliability of remotely administered cognitive assessments using ADAS-cog in elderly Japanese individuals with MCI and dementia. Results showed moderate to good reliability across diagnoses, supporting the potential utility of video teleconferencing for cognitive assessments in this population	positive	yes	yes	no	no	no	no
175	In Situ Monitoring of Health in Older Adults: Technologies and Issues	10.1111/j.1532-5415.2010.02959.x	Kang, Hyun Gu; Mahoney, Diane F.; Hoenig, Helen; Hirth, Victor A.; Bonato, Paolo; Hajjar, Ihab; Lipsitz, Lewis A.	California State Polytechnic University, Pomona	Male	Indexed	na	JOURNAL OF THE AMERICAN GERIATRICS SOCIETY	58	8	2010	Worldwide	Worldwide	Worldwide	some emerging technology that may improve the lives of older adults and improve care are highlighted. Second, the possible applications of technology in geriatrics settings are discussed, with a focus on acute falls, dementia, and cardiac conditions. Third, real and perceived concerns in using monitoring technology are identified and addressed, including technology adoption by elderly people; sti…	Blood pressure, diabetes	dementia	no	no	no	no	no	no	yes	yes	yes	no	yes	no	no	yes	yes	yes	no	no	caregivers and elderly, no further details given	not specified	Report, review or discussion article	no	no	no	Moving forward in bringing in	positive	yes	no	yes	no	no	yes
176	A pilot study of health education via a nurse-run telephone self-management programme for elderly people with osteoarthritis	10.1258/135763304322764194	Blixen, CE; Bramstedt, KA; Hammel, JP; Tilley, BC	Division of Clinical Research, Cleveland Clinic Foundation;	female	Indexed	na	JOURNAL OF TELEMEDICINE AND TELECARE	10	1	2004	USA	North America	High income	to evaluate the feasibility of a future randomized trial of the telephone self-management programme in elderly patients with osteoarthritis	Osteoarthritis	no	no	no	no	no	no	no	yes	no	no	no	no	no	no	yes	yes	no	no	no	older adults 60 years or more	32	Clinical trials or Experimental	nurserun telephone self-management	regular care	3 months	this pilot study suggest that the telephone may be a viable tool for reinforcing health promoting activities for patients with osteoarthritis	Positive	yes	no	yes	no	no	yes
177	Information and communication technologies for promoting and sustaining quality of life, health and self-sufficiency in ageing societies - outcomes of the Lower Saxony Research Network Design of Environments for Ageing (GAL)	10.3109/17538157.2014.931849	Haux, Reinhold; Hein, Andreas; Kolb, Gerald; Kuenemund, Harald; Eichelberg, Marco; Appell, Jens-E.; Appelrath, H. -Juergen; Bartsch, Christian; Bauer, Juergen M.; Becker, Marcus; Bente, Petra; Bitzer, Joerg; Boll, Susanne; Buesching, Felix; Dasenbrock, Lena; Deparade, Riana; Depner, Dominic; Elbers, Katharina; Fachinger, Uwe; Felber, Juliane; Feldwieser, Florian; Forberg, Anne; Gietzelt, Matthias…	Peter L. Reichertz Institute for Medical Informatics, University of Braunschweig - Institute of Technology and Hannover Medical School , Braunschweig , Germany .	male	Indexed	na	Informatics for Health and Social Care	39	2024-04-03	2014	Germany	Europe & Central Asia	High	In this article we report on the GAL project, and present some of its major outcomes after five years of research. We report on major challenges and lessons learned in running and organizing such a large, inter- and multidisciplinary project and discuss GAL in the context of related research projects.	no	no	no	Falls	no	no	Identifying activities of daily life and detecting acute events	no	yes	no	no	no	na	na	na	yes	yes	no	no	no	Senior citizens	79 apartments	Clinical trials or Experimental	Appartments equipped with GAL technology (environment for ageing)	na	5 years	Overall it can be stated that, from our point of view, the GAL research network has been run successfully and has achieved its major research objectives.	positive	yes	no	no	no	no	yes
178	Mobile Apps for Caregivers of Older Adults: Quantitative Content Analysis	10.2196/mhealth.9345	Grossman, Molli R.; Zak, Deanah Kim; Zelinski, Elizabeth M.	Leonard Davis School of Gerontology, University of Southern California, Los Angeles, United States	female	Indexed	na	JMIR MHEALTH AND UHEALTH	6	7	2018	Worldwide	Worldwide	Worldwide	To identify mobile apps geared towards caregivers of older adults, catalog features, and suggest best practices for adoption based on empirical findings of beneficial interventions in the caregiving literature	no	no	no	no	no	no	no	no	yes	no	no	no	no	no	no	no	no	no	yes	no	Only apps that specifically addressed family or informal caregivers of older adults were included, apps in English that self-identified or advertised themselves as tools or aids for caregiving were identified in the iTunes App Store and Google Play	44 apps	Report, review or discussion article	na	na	na	Over the last few years, there has been growth in the number of mobile apps targeted at caregivers of older adults and designed to help them manage caregiving responsibilities and reduce levels of burden. However, in comparison to the large number of mHealth apps and caregiving apps available more generally, there are still relatively few apps catering specifically to the unique needs of caregive…	positive	yes	no	yes	yes	no	no
179	Associations Between Heart Rate Variability Measured With a Wrist-Worn Sensor and Older Adults' Physical Function: Observational Study	10.2196/13757	Graham, Sarah Anne; Jest, Dilip, V; Lee, Ellen E.; Wu, Tsung-Chin; Tu, Xin; Kim, Ho-Cheol; Depp, Cohn A.	Sarah Anne Graham, Sam and Rose Stein Institute for Research on Aging, University of California San Diego, USA	female	Indexed	na	JMIR MHEALTH AND UHEALTH	7	10	2019	United States	North America	High	to investigate associations between HRV measured with a wrist-worn PPG device, the Empatica E4 sensor, and validated clinical measures of both objective and self-reported physical function in a cohort of older adults living independently within a continuing care senior housing community.	yes	no	no	no	no	no	no	no	no	yes	no	no	no	no	no	no	yes	no	no	no	older adults aged between 65 and 95 years, living independently within a continuing care senior housing community. English-speaking individuals older than 65 years, (2) ability to complete study assessments, and (3) no known diagnosis of dementia or other disabling illness.	77 personas	Case series	na	na	na	we demonstrated that the HRV TI measured using a relatively novel wearable device, the Empatica E4 sensor, was related to both objective (SPPB and TUG) and self-reported (SF-36 physical composite) measures of physical function of older adults and cumulative illness burden (CIRS-G) collected during a single assessment. In addition, the HRV TI explained a significant proportion of variance in physi…	positive	no	no	no	no	no	yes
180	Evaluation of a Companion Robot for Individuals With Dementia Quantitative Findings of the MARIO Project in an Irish Residential Care Setting	10.3928/00989134-20190531-01	Barrett, Eva; Burke, Megan; Whelan, Sally; Santorelli, Adam; Oliveira, Barbara Luz; Cavallo, Filippo; Droes, Rose-Marie; Hopper, Louise; Fawcett-Henesy, Ainna; Meiland, Franka J. M.; Mountain, Gail; Moyle, Wendy; Raciti, Massimiliano; Pegman, Geoff; Teare, Aimee; Sancarlo, Daniele; Riccardi, Francesco; D'Onofrio, Grazia; Giuliani, Francesco; Russo, Alessandro; Bleaden, Andy; Greco, Antonio; Casey…	School of Nursing and Midwifery, National University of Ireland Galway, Ireland	female	Indexed	na	JOURNAL OF GERONTOLOGICAL NURSING	45	7	2019	Ireland	Europe & Central Asia	High income	To evaluate the acceptability, functionality, usability, and ethical issues of MARIO and to explore the short-term effect of MARIO on PLWDs' quality of life, depression, and perception of social support.	no	Dementia Alzheimer's disease	Depression	no	no	no	no	no	no	yes	no	no	no	no	no	yes	yes	no	no	no	Participants residing in the nursing home for at least one month, be likely to remain in the nursing home for the duration of the study and have a diagnosis of dementia	10 participants	Clinical trials or Experimental	A social robot for people with dementia living in a nursing home	Quality of life, depression, and perceived social support	4 weeks	Participants spent more time socially engaged, but no statistically significant differences were found. My Memories and My Music appeared to be the most valued of MARIO’s applications. Background noise of the nursing home restricted verbal communication between the PLWD and MARIO. Future research should incorporate a larger sample and longer intervention period	no differences	yes	no	no	yes	yes, digital therapeutic intervention based on a social robot with music, news, reminiscence, games, and calendar applications	no
181	The Impact of Virtual Wards on Frail Older Patients with Chronic Diseases at Home: A Pre and Post Study	10.1093/ageing/afu036.15	D. T. F. Lee, D. Y. P. Leung, I. F. K. Lee, L. W. Lam, S. W. Y. Lee, M.W. M. Chan, Y.	Hong Kong Hospital	female	Indexed	na	Age and Ageing	43	suppl_1	2014	China	East Asia & Pacific	Upper middle income	Reducing avoidable hospital readmissions among these patients has become a priority to improve patient outno comes and lower healthcare costs.	yes, but not specified	no	no	no	no	no	no	no	yes	no	no	no	no	no	no	yes	no	no	no	no	not specified	39	Clinical trials or Experimental	Virtual Ward (VW) service was piloted to deliver ‘hospital at home’ healthno care services for older patients who had chronic diseases.	na	3 months	The study results support the effectiveness of the VW service in reducing hospital utilisation via ED and improving perceived quality of life in older patients with chronic diseases. Provision of ‘hospital at home’ model of care may be useful for frail older patients with chronic diseases.	positive	yes	no	no	no	no	no
182	A multidisciplinary Telehealth approach for community dwelling older adults	10.1016/j.gerinurse.2021.03.015	De Luca R, Torrisi M, Bramanti A, Maggio MG, Anchesi S, Andaloro A, et al	1 IRCCS Centro Neurolesi “Bonino Pulejo”, Messina	male	Indexed	na	Geriatric Nursing [Internet]	42	3	2021	Italy	Europe & Central Asia	High	The purpose was to evaluate the effectiveness of a multidisciplinary telemedicine service on psychological and cognitive well-being, autonomy in frail older patients, explore the impact of telemedicine on caregivers' burden, and investigate the system's usability . The study aimed to assess the benefits of telemedicine in improving mood, anxiety, cognitive functioning, nutritional status, and fun…	yes	no	no	yes	no	no	no	no	yes	no	no	no	No	No	No	yes	yes	no	yes	no	Females: Experimental group (n=30) - 20 (66.7%), Control group (n=30) - 22 (73.3%), All participants (n=60) - 42 (70%) Age: Mean age for all participants was 77.4 years with a standard deviation of 9.1 years Mini Mental State Examination (MMSE): Mean MMSE score was 21.6 Activities of Daily Living (ADL): Mean ADL score was 3.5 Instrumental Activities of Daily Living (IADL): Mean IADL score was 3.0…	90	Clinical trials or Experimental	use of multi-specialist telemedicine care for frail older adults living at home	usual care in their territory	1 year	The study demonstrated that a multidisciplinary telemedicine approach improved mood, behavior, activities of daily living, and nutritional status in frail older adults. Caregiver burden decreased, and system usability was rated positively, suggesting telemedicine as a valuable tool for enhancing the well-being of older adults at home	positive	yes	yes	no	no	no	yes
183	A prospective evaluation of telemonitoring use by seniors with chronic heart failure: Adoption, self-care, and empowerment	https://doi.org/10.1177/1460458218799458	Jaana M, Sherrard H, Paré G	University of Ottawa	Female	Indexed	na	Health Informatics Journal [Internet]	25	4	2019	Canada	North America	High	telemonitoring impacts on patient empowerment and self-care, and explores adoption factors among senior	chronic heart failure, post op/ACS/Valve and ACS	no	no	no	no	no	no	no	yes	yes	no	no	no	no	no	yes	no	no	no	no	75.2 years 16 male 7 female	23	Clinical trials or Experimental	Survey including: Self care activities: diet and physical activity), empowerment scale, social influence, facilitating conditions, effort expectancy, health consciousness	no	6 months	This patient management approach should be coupled	positive	yes	yes	yes	yes	no	no
184	Accuracy of Teledentistry for Diagnosing Dental Pathology Using Direct Examination as a Gold Standard: Results of the Tel-e-dent Study of Older Adults Living in Nursing Homes	10.1016/j.jamda.2016.12.082	Queyroux A, Saricassapian B, Herzog D, Müller K, Herafa I, Ducoux D, et al	ENT, Head and Neck Surgery Department, Guéret Hospital, Guéret, France	male	Indexed	na	Journal of the American Medical Directors Association [Internet]	18	6	2017	France and Germany	Europe & Central Asia	High income	to evaluate the accuracy of teledentistry for diagnosing dental pathology	no	no	no	no	no	no	no	Dental pahology	no	yes	no	no	no	no	no	yes	yes	no	no	yes	Nursing home resident, oplder adult meant afe 84 years	235	Cross‑sectional study	na	na	2 years	Teledentistry had excellent sensitivity (93.8%) and specificit (94.2%) for diagnosing dental pathologies among elderly nursing home residents	Positive	no	no	no	no	no	yes
185	Activity monitoring technology to support homecare delivery to frail and psychogeriatric elderly persons living at home alone	10.3233/TAD-130377	Lexis M, Everink I, van der Heide L, spreeuwenberg M, Willems C, de Wiitte L	Zuyd University of Applied Sciences, Research Centre of Technology in Care, Heerlen, the Netherlands	female	Indexed	na	Technology & Disability	25		2013	Netherlands	Europe & Central Asia	High	A pilot study was conducted to examine potential effects of the activity monitoring system ‘QuietCare’ on clients, formal and informal caregivers.	no	no	no	no	no	no	Degree of experienced independence, quality of life and health status	no	yes	no	no	no	na	na	na	yes	yes	no	yes	yes	Elderly persons living alone	19 clientes, 16 informal caregivers and 16 formal caregivers	Clinical trials or Experimental	Activity monitoring system "QuietCare"	na	6 months	Activity monitoring may be effective in supporting informal caregivers in care delivery to frail elderly people living alone by reducing subjective burden. Activity monitoring is a promising assistive technology to support frail elderly people to live longer independently.	Partially positive. positive for caregivers, no differences for clients	no	no	no	no	no	yes
186	Adoption and Use of a Mobile Health Application in Older Adults for Cognitive Stimulation	PMID: 27071867	YASINI M, MARCHAND G	DMD santé, Research and development department, Paris, France	male	Indexed	na	Studies in Health Technology & Informatics	221		2016	France	Europe & Central Asia	High income	To evaluate the adoption of a new tablet application (Stim'Art offers serious games to work different cognitive functions) dedicated to cognitive stimulation in the elderly	no	cognitive functions	no	no	no	no	no	no	yes	no	no	no	no	no	no	yes	no	no	no	no	elderly persons	15 participants	Case series	A face-to-face workshop was run for each user to explain the application and the different games integrated therein. We asked our seniors to take control of their tablets and run the games included in the application whenever they want. The use of the application was tracked throughout the study via a computer system supported by the application editor	before-after	6 months	The study showed that the mobile application receives a good admission from users. The use of tablets and the constitution of serious games in close cooperation with health professionals and elderly patients (the end user), are likely to provide satisfactory results to improve healthcare provided for elderly patients suffering from cognitive disorders	positive	no	no	no	no	Digital therapeutic	no
187	Adoption of ICT by Elderly with Hip Fracture After a Fall	PMID: 29968635	ZACHAROPOULOU G, ZACHAROPOULOU V, DERMATIS Z, LAZAKIDOU A	Georgia Zacharopoulou, PhD Student, University of Peloponnese, Department of Economics, Digital Health Applications and Health Economics Analytics Laboratory (DigiTHEA Lab), Tripolis, Greece	female	Indexed	na	Studies in Health Technology & Informatics [Internet]	251		2018	Greece	Europe & Central Asia	High	To investigate the knowledge about the ICTs available for falls and their adoption by seniors who have already suffered a hip fracture, but also their correlation with demographic characteristics.	no	no	no	yes (hip fracture)	no	no	no	no	yes	no	no	no	no	no	no	no	yes	no	no	no	The patients selected were over 65 years of age who were hospitalized with hip fracture after fall, into the orthopedicclinic. As controls, seniors who visited primary health care structures without a fracture history were selected. The study included 67 patients with a mean age of 79 years and 67 controls with a mean age of 76 years. As regards the area of residence, 52.2% of the patients and 50…	67 elderly patients with a hip fracture after fall and compared with 67 gender-age matched elderly healthy controls	Case-control study	na	na	na	Despite the high risk of recurrent fall, the adoption of ICTs by the elderly is relatively low and is limited to the use of fall detection devices. Independent and safe living of the elderly in the community, which could be ensured through the widespread use of ICTs, is a challenge for healthcare systems, which should provide adequate support for healthy aging populations. Informing the populatio…	positive	no	no	yes	no	no	no
188	Assessment of a Telerehabilitation & a Telehomecare Program for Veterans With Chronic Illnesses	na	Roxana Bendixen	University of Florida, USA	female	Indexed	Doctoral tesis	na	na	na	2006	United States	North America	High income	To evaluate a telehomecare and telerehabilitation model of care for chronically ill veterans using both quantitative and qualitative methods.	Diabetes Arthritis Hypertension Chronic obstructive pulmonary disease Heart disease	yes, not specified	yes, not specified	Frailty	no	no	Functional independence	no	yes	no	yes	no	yes	yes	no	yes	yes	no	yes	yes	Veternas enrolled in Low ADL Monitoring Program - LAMP and in telehomecare program (Technology Care Coordination Program - TCCP)	115 participants and 16 veterans for semi-structured interviews	Mixed method	Telerehabilitation, telehomecare and standard care	Usual care. Costs of healthcare services, patient reported health-related quality of life, functional health status	12 months	This study indicates the feasibility of delivering healthcare and rehabilitative services through a telehealth model. Care coordination, combined with technology, allows for the provision of complex care regimens remotely.The main challenges to the economic evaluation of telehealth continue to include new and constantly changing technology, limited large scale randomized controlled trials, and th…	positive	yes	no	yes	no	no	yes
189	Association of an Advance Care Planning Video and Communication Intervention With Documentation of Advance Care Planning Among Older Adults: A Nonrandomized Controlled Trial	doi: 10.1001/jamanetworkopen.2022.0354.	Volandes AE, Zupanc SN, PaaschenoOrlow MK, Lakin JR, Chang Y, Burns EA, et al	Massachusetts General Hospital, USA	male	Indexed	na	JAMA Network Open [Internet]	5	2	2022	United States, NY	North America	High	ToassesswhetherACPvideodecisionaidsandacliniciancommunicationintervention improved the rate of ACP documentation during an evolving pandemic, with a focus on African American and Hispanic patients.	no	no	no	no	COVID-19	no	no	no	no	no	yes	no	yes	yes	no	yes	no	no	no	no	81 years 62,8% female and 37,2 male. Hispanic 6,8% and non hispanic 93%	11104	Clinical trials or Experimental	Advanced care Planning	na	16 months	CONCLUSIONSANDRELEVANCE Thisintervention,implementedduringtheevolvingCOVIDno19 pandemic, was associated with higher rates of ACP documentation, especially for African American and Hispanic patients.	positive	yes	no	no	no	no	no
190	Development of the Houston–Apollo model for older people living in remote areas in Taiwan		Chang K, Hung S, Hsueh S, Chao S, Huang W, Chen H, et al	Department of Neurology and Pharmacology, College of Medicine, National Taiwan University	male	Indexed	na	Geriatrics & Gerontology International [Internet]	21	3	2021	China	East Asia & Pacific	Upper middle income	The purpose is to examine the benefits of a combined healthcare system, known as the Houston-Apollo model, in improving physical performance and medical care utilization among older individuals living in remote and economically disadvantaged areas in Taiwan . The study aims to address the challenges faced in providing senior healthcare in such remote regions and assess the effectiveness of this i…	yes	no	no	no	no	no	no	no	yes	no	yes	no	yes	No	No	yes	yes	no	no	no	The study included 470 registered participants . Sex Distribution: The sample consisted of 187 men and 283 women . Age: The mean age of the participants was 75.55 years, with a standard deviation of 6.5 years . Age Groups: The participants were categorized into age groups as follows: 65-69 years: 106 individuals (22.55%) 70-74 years: 104 individuals (22.13%) 75 years and above: 260 individuals (5…	470	Quasi experimental study	Telemedicine Consultations: The intervention integrated telemedicine by providing consultations from local general physicians to the participants. These consultations included advice and referrals to the National Taiwan University Hospital Yunlin Branch when needed . Community Health Records: Physical parameters such as blood pressure, body mass index, grip strength, walking speed, and the five t…	post intervention	1 year	The Houston-Apollo model intervention for older adults in remote areas in Taiwan led to improved physical status, proactive healthcare utilization, and medical equality over a 1-year period. Telemedicine consultations and collaborative care positively impacted participants' health outcomes and healthcare access.	positive	yes	yes	no	no	no	yes
191	Effects of a multi-component nutritional telemonitoring intervention on nutritional status, diet quality, physical functioning and quality of life of community-dwelling older adults	doi: 10.1017/S0007114518000843	van Doorn-van Atten MN, Haveman-Nies A, van Bakel MM, Ferry M, Franco M, de Groot LCPGM, et al	University of Texas, USA	Female	Indexed	na	British Journal of Nutrition [Internet]	119	10	2018	USA	North America	High income	To examine the effectiveness of telephone counseling on physical activity of older adult cancer survivors.	Cancer survivors	no	no	no	no	no	no	no	yes	no	no	no	no	no	no	yes	no	no	no	no	cancer survivors elderly	50	Clinical trials or Experimental	telephone	usual care	4 weeks	Cancer survivorship care requires continued support from health care professionals after completion of cancer treatment. Nurses can provide continued support via telephone counseling.	positive	yes	no	no	no	no	no
192	Effects of supportive telephone counseling in the metabolic control of elderly people with diabetes mellitus	10.1590/0034-7167-2017-0089	Canata Becker TA, de Souza Teixeira CR, Zanetti ML, Pace AE, Araújo Almeida F, da Costa Gonçalves Torquato MT	Universidade de São Paulo, Hospital das Clínicas of Ribeirão Preto. Ribeirão Preto, São Paulo, Brazil	female	Indexed	na	Revista Brasileira de Enfermagem [Internet]	70	4	2017	Brazil	Latin America & Caribbean	Upper middle income	to evaluate the effi cacy of telephone-based support for the metabolic control of elderly	Diabetes	no	no	no	no	no	no	no	yes	no	no	no	no	no	no	yes	yes	yes	no	no	Older than 60 years with diabetes mellitus	63	Clinical trials or Experimental	Phone based education	Mailing based education	4 months	telephone support intervention as an educational strategy shows a significant reduction in fasting blood glucose level	Positive	yes	no	no	no	no	yes
193	Evaluation of a one-dose package medication support system for community-based elderly patients and eldercare facilities	10.2146/ajhp170176	Suzuki R, Hasegawa T	Clinical Research, Innovation and Education Center, Tohoku University Hospital, Miyagi, Japan	male	Indexed	na	American Journal of Health-System Pharmacy	75	9	2018	Japan	East Asia & Pacific	High	Results of an evaluation of a one-dose package medication support system (ODP-MSS) for medication support and telecare home monitoring of elderly persons are reported.	no	no	no	no	no	no	no	Medication adherence	yes	yes	no	no	na	na	na	yes	no	no	yes	yes	Elderly patients and medication supporters	10 elderly patients and 20 medication supporters, and two group homes	Clinical trials or Experimental	Provision of one-dose package medication support system (ODP-MSS) for medication support and telecare home monitoring of elderly persons are reported.	na	145 days for patients in group homes; for individuals between 30 and 185 days	An one-dose package (ODP) device plus follow-up calls from a medication supporter helped prevent missed doses resulting from patients’ forgetfulness and may serve as a useful component of telecare home monitoring for elderly people living independently at home. The ODP device was also useful for reducing the burdens associated with medication support and medication errors on staff members of grou…	positive	yes	no	no	no	no	no
194	In home telerehabilitation for older adults after discharge from an acute hospital or rehabilitation unit: a proof-of-concept study and costs estimation	doi: 10.1080/17483100600776965	Tousignant M, Boissy P, Corriveau H, Moffet H	M. Tousignant. Research Centre on Aging, Sherbrooke Geriatric University Institute; Faculty of Medicine, University of Sherbrooke	male	Indexed	na	Disability & Rehabilitation: Assistive Technology [Internet]	1	4	2006	Canada	North America	High	To investigate rehabilitation through teletreatment as an alternative to a physical homecare visit to deliver services to individuals at home following discharge from an acute hospital or rehabilitation unit. The goal of the physiotherapy program was toimprove functional autonomy of the patient at home.	yes	no	no	yes	no	no	no	no	yes	no	no	no	no	no	no	no	yes	no	no	no	Community-living older adults were recruited for telerehabilitation services prior being discharged from two institutions (an acute-care hospital and ageriatric rehabilitation unit). The inclusion criterionwas to be discharged at home with a prescription fora physiotherapy follow-up.	4 elderly patients	Case series	na	na	na	Telerehabilitation seems to be a practical alternative for dispensing rehabilitation services after patients are discharged from an acute hospital or rehabilitation unit.	positive	no	no	no	no	no	no
195	Mid-term results after proximal humeral fractures following angular stable plate fixation in elderly patients—which scores can be evaluated by a telephone-based assessment?	https://doi.org/10.1186/s13018-019-1536-8	Ziegler P, Stierand K, Bahrs C, Ahrend M-D	Center for Trauma & Reconstructive Surgery, Eberhard Karls University of Tübingen, Germany	male	Indexed	na	Journal of Orthopaedic Surgery & Research	15	6	2020	Germany	Europe & Central Asia	High income	To evaluate postsurgical outcome in elderly patients (> 70 years) after open reduction and internal fixation (ORIF) of proximal humeral fractures and compare the test-retest agreement of scores via telephone-based assessment	no	no	no	no	no	no	no	Proximal humeral fractures	yes	no	no	no	no	no	no	no	yes	no	no	no	Patients aged over 70 years with proximal humeral fractures treated with angular stable plate fixation	90 elderly patients	Cohort study	na	na	2 years	The test-retest agreement of the interview-adjusted CS was low, but telephone-based assessment of OSS and DASH present as an alternative to collect outcomes in elderly patients	positive	no	no	no	no	no	yes
196	Old-and With Severe Heart Failure: Telemonitoring by Using Digital Pen Technology in Specialized Homecare: System Description, Implementation, and Early Results	10.1097/CIN.0000000000000252	Lind L, Carlgren G, Karlsson D	Department of Biomedical Engineering/Health	Female	Indexed	na	CIN: Computers, Informatics, Nursing [Internet]	34	8	2016	Sweden	Europe & Central Asia	High	Report experiences from a pilot study of the implementation of a home telehealth system supporting homecare HF patients and to explore whether the health diary system and method could improve patient selfnomanagement, support symptom control, decrease acute hospital readmissions, and thereby contribute to imno prove the quality of care.	heart failure	no	no	no	no	no	no	no	yes	no	no	no	no	no	no	yes	yes	no	yes	yes	84 years mean	14	Clinical trials or Experimental	Digital pen and a diary	no	13 months	The study concluded that gender, age, and familiarity with technology seemed to influence the participants’ abilities to successfully set up these devices.	positive	yes	no	no	no	no	no
197	Older Adults' and Case Managers' Initial Impressions of Community-Based Telehealth Kiosks		Courtney KL, Lingler JH, Mecca LP, Garlock LA, Schulz R, Dick AW, et al	School of Nursing, University of Pittsburgh	female	Indexed	na	Research in Gerontological Nursing [Internet]	3	4	2010	USA	North America	High	The purpose of the article is to assess the initial perceptions and concerns of community-dwelling older adults and case managers regarding the implementation of a multi-user telehealth kiosk for vital sign monitoring in a HUD-subsidized building. The study aims to explore the feasibility and acceptability of using telehealth kiosks in a community setting to support the health management practice…	no	no	no	no	no	no	Acceptability and perceived value of community-based telehealth kiosks for older adults in managing their health	no	no	yes	no	no	No	No	No	yes	yes	no	no	no	Number: Six residents participated in two separate focus groups. Three community service agency staff (one nurse and two social workers) participated in individual interviews. Sex: The focus group participants included a convenience sample of 5 women and 1 man. Age: The ages of the focus group participants ranged from 73 to 89 years. Ethnicity: All focus group participants were Caucasian. Educati…	6	Qualitative study	na	na	na	The study explored community-dwelling older adults' and case managers' perspectives on telehealth kiosks. Case managers expressed concerns about device usability and resident reactions. Residents highlighted dissatisfaction with healthcare, emphasizing communication and quality issues. The study aimed to assess the feasibility of implementing telehealth kiosks in a community setting.	positive	yes	yes	no	yes	no	yes
198	Systems to Harness Digital Footprint to Elucidate and Facilitate Ageing in Place...5th Global Telehealth meeting, Adelaide, Australia, November 2017	doi:10.3233/978-1-61499-845-7-91	KNIGHT A, FOUYAXIS J, JARRAD G, BESKI K, CHO G, BIDARGADDI N	Personal Health Informatics, College of Medicine and Public Health, Flinders University, Adelaide, Australia.	Female	Indexed	na	Studies in Health Technology & Informatics [Internet]	246		2018	Worldwide	Worldwide	Worldwide	To presented two innovative digital dynamic and adaptive interventions; the AI2 and SAIL platforms.	Chronic disease	no	no	no	no	no	no	no	yes	no	yes	no	yes	yes	yes	yes	yes	no	no	no	elderly and health care professionals	not especified	Literature review or Narrative review	na	na	na	These systems are devised to unveil contextual indicators of how a person is functioning mentally, socially, behaviourally and physically in their own environment, as to as assist those with chronic conditions better self-manage by facilitating assistance with care and medication needs just in time.	no differences	yes	no	yes	no	no	yes
199	The impact of rapid response and telecare services on elderly and vulnerable residents	10.1111/hsc.13123	Watson P, Bearpark T, Ling J	School of Health & Social Care, Teesside University, Middlesbrough, UK	male	Indexed	na	Health & Social Care in the Community [Internet]	29	4	2021	United Kingdom	Europe & Central Asia	High income	To explore the impact of these rapid response and telecare services on service users and their carers. We also investigated how telecare was viewed by commissioners, including adult social care services and other stakeholders	no	no	no	no	no	no	no	no	yes	yes	no	no	no	no	no	yes	no	no	yes	no	Elderly people, service users, carers, and service providers		Mixed method	na	na	na	The use of a combined rapid response and telecare service resulted in elderly people remaining independent in their homes for longer, which improved their reported quality of life and relieved stress on carers and pressures on other service providers.	positive	no	no	no	no	no	yes
200	The use of a Swedish telephone medical advice service by the elderly – a population-based study	10.1080/02813432.2017.1288816	Dahlgren K, Holzmann MJ, Carlsson AC, Wändell P, Hasselström J, Ruge T	Department of Surgery, Emergency Care, Umeå University, Umeå, SE-90185 Sweden	male	Indexed	na	Scandinavian Journal of Primary Health Care	35	1	2017	Sweden	Europe & Central Asia	High	Study aimed to describe contact made by the elderly to Sweden’s nationwide medical helpline, Healthcare Guide 1177 by Phone (HGP). Other objectives were to study potential gender differences and the association between different HGP referral levels and acute visits to hospital-based emergency departments and acute visits to primary care centres.	yes	no	no	no	no	no	no	no	yes	no	no	no	na	na	na	yes	yes	no	no	no	Patiens 80 years or older	na	Observational not specified	National Swedish telephone medical advice service	na	1 year (2013)	The high utilisation of the telephone advice service by the elderly gives the tele- phone advice service a unique ability to function as a gatekeeper to further healthcare. Our data suggest that with the telephone advice service’s present guidelines, a significant proportion of all calls are being directed to further medical help. The high frequency of drug-related questions raises concerns about…	positive	no	no	no	yes	no	no
201	Using HIT to deliver integrated care for the frail elderly in the UK: current barriers and future challenges	10.3233/WOR-2012-0750-4490	Waterson P, Eason K, Tutt D, Dent M	Design School, Loughborough University, Leicestershire, UK	male	Indexed	na	Work	41		2012	United Kingdom	Europe & Central Asia, East Asia & Pacific	High income	To analize using health information technologies (HIT) to deliver integrated care for the frail elderly in the UK	no	no	no	frail elderly	no	no	no	no	no	no	yes	no	yes	yes	yes	yes	no	no	no	no	NHS Walsall and NHS Northants	40 semistructured interviews with clinicians and healthcare staff involved in the design of HIT systems and the care of the frail elderly; fortnightly attendance at information management and care pathways meetings over the last three years; mapping IT supported pathways; action research workshops	Qualitative study	na	na	3 years	The progress in delivering a fully-supported and working the frail elderly pathway (FEP) has been slow, not least because of the difficulties experienced by healthcare staff in using current IT systems	positive	yes	no	yes	no	no	yes
202	Clinical Management of Multiple Sclerosis Through Home Telehealth Monitoring	doi: 10.7224/1537-2073.2012-012	Turner AP, Wallin MT, Sloan A, Maloni H, Kane R, Martz L, et al	Puget Sound Health Care System, Rehabilitation Care Services, Seattle, USA	male	Indexed	na	International Journal of MS Care [Internet]	15	1	2013	United States	North America	High	To evaluate the feasibility of implementing a disease-management protocol delivered via a home telehealth program in the Veterans Affairs (VA) health-care system to support effective chronic illness management for individuals with MS.	yes	no	no	no	no	no	no	no	yes	no	no	no	no	no	no	yes	yes	no	no	no	The mean age was 52.6 years, and the average number of years since diagnosis with MS was 14.6. The majority of participants were male, white, and either married or living with a significant other. Only one-fifth were employed. The median EDSS score was 6.5 (range, 2.0–8.5), reflecting a wide range of disability but suggesting that, on average, individuals needed bilateral assistance to ambulate s…	(N = 41). There were 21 veterans with MS recruited from the VA Medical Center (VAMC)–Seattle and 20 recruited from the VAMC–Washington, DC.	Cohort study	na	na	na	All symptoms were reported less frequently by month 6, with the greatest reduction in depression (change of 23.2 percentage points), although these changes were not statistically significant. Home telehealth monitoring is a promising tool for the management of chronic disease, although substantial practical barriers to efficient implementation remain.	positive	no	no	yes	no	no	no
203	Effects of physical therapy delivery via home video telerehabilitation on functional and health-related quality of life outcomes	http://dx.doi.org/10.1682/JRRD.2014.10.0239	Levy CE, Silverman E, Huanguang Jia, Geiss M, Omura D	Center of Innovation on Disability and Rehabilitation Research, Physical Medicine and Rehabilitation Service, North Florida/South Georgia Veterans Health System, Florida, USA	male	Indexed	na	Journal of Rehabilitation Research & Development	52	3	2015	United States	North America	High income	To assess the functional outcomes, HRQoL, and satisfaction of a group of patients who participated in a Veterans Affairs telerehabilitation program.	Disabilities of the Arm, Shoulder, and Hand	Cognitive impairment	no	Frailty	no	no	Functional Independence	no	yes	no	yes	no	yes	yes	no	yes	yes	no	yes	yes	Veterans who were enrolled in the Rural Veterans TeleRehabilitation Initiative Technology and Procedure (RVTRI) referred for physical therapy services at the North Florida/South Georgia Veterans Health System	26 veterans	Cohort study	na	na	na	Use of telerehabilitation was associated with minimizing the time, expense, and inconvenience of receiving rehabilitative care, both for Veterans and the VHA, and high levels of satisfaction	positive	yes	no	no	no	yes, digital therapeutic intervention based on a home video telerehabilitation	yes
204	Feasibility study of home telerehabilitation for physically inactive veterans	10.1682/JRRD.2009.09.0149	Harada ND, Dhanani S, Elrod M, Hahn T, Kleinman L, Meika Fang	Geriatric Research Education and Clinical Center, Department of Veterans Affairs (VA) Greater Los Angeles Healthcare, USA	Female	Indexed	na	Journal of Rehabilitation Research & Development [Internet]	47	5	2010	United States	North America	High	develop a system for and determine the feasibility of monitoring home exercise for physically inactive older adults using a Health Buddy (HB) text messaging device	Hypertension, heart failure, coronary disease, cancer, stroke, diabetes, COPD	no	no	frailty	no	no	no	no	yes	no	no	no	no	no	no	yes	no	no	no	no	veterans aged 60no89 y. 25% white 25% black 25% hispanic25% other	38	Clinical trials or Experimental	Health buddy	telephone	77 days	he results demonstrate the feano sibility of using text messaging to monitor home exercise adherence in physically inactive older adults.	positive	yes	no	yes	no	no	no
205	Home-based exercise monitored with telehealth is feasible and acceptable compared to centre-based exercise in Parkinson’s disease: A randomised pilot study	10.1177/0269215520976265	Flynn A, Preston E, Dennis S, Canning CG, Allen NE	, Discipline of Physiotherapy, Faculty of Health, Office 11, Clinical Education and Research Centre, University of Canberra Hospital, 20 Guraguma Street, Bruce, ACT 2617, Australia	female	Indexed	na	Clinical Rehabilitation [Internet]	35	5	2021	Australia	East Asia & Pacific	High	The purpose is present the results of a pilot randomized controlled trial that compared the feasibility and acceptability of a home-based exercise program monitored with telehealth to a centre-based exercise program for individuals with Parkinson's disease. The study aimed to assess the potential of telehealth to support people with Parkinson's disease in exercising at home, with a focus on impro…	no	Parkinson´s Disease	no	no	no	no	no	no	yes	no	no	University	No	No	No	yes	no	no	no	no	otal Sample Size: 40 participants Age: The average age of the participants was 72 years old Sex: 25% of the participants were female Cognitive Status: The average Mini-Mental State Examination (MMSE) score was 28.5 Disease Duration: The average disease duration was 5 years Motor Symptoms (MDS-UPDRS Motor 'ON'): The average score was 29.8 Hoehn and Yahr Stage: Participants were distributed across …	40	Clinical trials or Experimental	The intervention in the study involved a 10-week exercise program for individuals with Parkinson's disease. The key components of the intervention included: Exercise Sessions: Participants in both the home-based and centre-based exercise groups participated in 3 × 60-minute exercise sessions a week for 10 weeks. The exercise program was individualized and prescribed by a physiotherapist with expe…	Centre-Based Group: Participants in this group continued with the predominantly centre-based exercise program for an additional 5 weeks in Block 2. Home-Based Group with Telehealth: Participants in this group transitioned to a home-based exercise program monitored using telehealth for the second 5-week block.	10 weeks	The study demonstrated that home-based exercise monitored with telehealth is feasible and effective for individuals with Parkinson's disease, showing comparable outcomes to centre-based exercise. This approach offers a viable alternative, especially in situations where centre-based exercise may not be feasible, such as during the COVID-19 pandemic	positive	yes	yes	yes	no	no	no
206	In-Home Telerehabilitation Compared with Face-to-Face Rehabilitation After Total Knee Arthroplasty: A Noninferiority Randomized Controlled Trial	doi: 10.2106/JBJS.N.01066.	Moffet H, Tousignant M, Nadeau S, Mérette C, Boissy P, Corriveau H, et al	Investigation performed at the Center for Interdisciplinary Research in Rehabilitation and Social Integration, Quebec;	Female	Indexed	na	Journal of Bone & Joint Surgery, American Volume [Internet]	97	14	2015	Canada	North America	High income	To determine whether an in-home telerehabilitation program is not clinically inferior to a face-to-face home visit approach (standard care) after hospital discharge of patients following a total knee arthroplasty.	Patients with a Total Knee Arthroplasty	no	no	no	no	no	no	no	yes	no	no	no	no	yes	no	yes	yes	no	no	no	elderly from the surgical waiting lists of orthopaedic surgeons in eight hospitals in three Quebec regions.	205	Clinical trials or Experimental	telemedicine	face to face home visit	2 months	the noninferiority of in-home telerehabilitation and support its use as an effective alternative to face-to-face service delivery after hospital discharge of patients following a total knee arthroplasty.	positive	yes	no	no	yes	no	yes
207	In-Home Telerehabilitation for Older Persons with Chronic Obstructive Pulmonary Disease: A Pilot Study	10.5195/ijt.2012.6083	TOUSIGNANT M, MARQUIS N, PAGÉ C, IMUKUZE N, MÉTIVIER A, ST-ONGE V, et al	Research Centre on Aging, Sherbrooke Geriatric University Institute, Faculty of Medicine and Health Sciences, Université de Sherbrooke, Sherbrooke, Québec, Canada	female	Indexed	na	International Journal of Telerehabilitation [Internet]	4	1	2012	Canada	North America	High income	to investigate the efficacy of in-home telerehabilitation for people with Chronic Obstructive Pulmonary Disease (COPD)	Chronic obstructive pulmonary disease	no	no	no	no	no	no	no	yes	no	no	no	no	no	no	yes	yes	no	no	no	45-68 year old with the disease.	3	Case series	na	na	8 weeks	Teletreatment seems to be a practical way, both clinically and technically, to dispense rehabilitation services for patients with COPD	positive	yes	no	yes	yes	no	yes
208	Multilevel mHealth Intervention Increases Physical Activity of Older Adults Living in Retirement Community	10.1123/jpah.2020-0592	Hosteng KR, Simmering JE, Polgreen LA, Cremer JF, Segre AM, Francis SL, Whitaker KM, Polgreen PM, Carr LJ	Department of Health and Human Physiology, University of Iowa, 225 S. Grand Avenue, Iowa City	male	Indexed	na	Journal of Physical Activity & Health	18	7	2021	US	North America	High	This study explored the feasibility, acceptability, and efficacy of a multilevel mHealth intervention for increasing physical activity of older adults living in a retirement community. MapTrek is a web-based application that allows participants to take a virtual walk in interesting locations around the world while tracking their progress against the progress of other older adults living in a reti…	no	no	no	no	no	no	Physical activity	no	no	yes	no	no	na	na	na	yes	no	no	no	no	Older adults (>=65) living in continuing care retirement communities	54 older adults	Clinical trials or Experimental	Fitbit Zip and access to a multilevel mHealth physical activity intervention (MapTrek Residential)	na	12 weeks	Our multilevel mHealth physical activity intervention was effective for increasing physical activity older adults over 8 weeks (short term). Additional research focused on maintaining physical activity gains with this approach is warranted.	positive	no	no	yes	no	no	no
209	Telerehabilitation for Knee Osteoarthritis in Brazil: A Feasibility Study	10.5195/ijt.2020.6323	AILY JB, BARTON CJ, MATTIELLO SM, DE OLIVEIRA SILVA D, DE NORONHA M	Department of Physical Therapy, Federal University of São Carlos, Center of Biological and Health Sciences, São Paulo, Brazil	female	Indexed	na	International Journal of Telerehabilitation	12	2	2020	Brazil	Latin America & Caribbean	Upper middle income	To investigate whether people with knee osteoarthritis would adhere to exercise-therapy facilitated via multiple media (DVD, web-based, telephone support) in Brazil	no	no	no	knee osteoarthritis	no	no	no	no	yes	no	no	no	no	no	no	yes	no	no	no	no	Inclusion criteria were age between 40 and 50 years (middle-aged) or ≥ 70 years (elderly), a BMI ≤ 30 kg/m2, and persistent pain in at least one knee for more than three months. Participants also had to be classified as grades II or III on the Kellgren and Lawrence (KL) scale, and meet the American College of Rheumatology criteria (ACR). The participants were recruited from the community via radi…	29 participants (13 aged 40 to 50 years; and 16 aged > 70 years)	Mixed method	At first day of intervention participants received individual and in-person instructions on how to perform each exercise, and how to follow the instructions included in a personal DVD and a booklet (beginning in week 6, the material was made available also via a website link). Instructions for the exercises could be accessed by the different media, as per the participants’ preferences. Participan…	Participants were assessed regarding satisfaction and adherence to the 12-week tele-rehabilitation exercises (primary outcome) one week after the end of treatment. Secondary outcomes included change in pain and function	12 weeks	Telerehabilitation was well accepted by middle-aged and elderly Brazilians with knee osteoarthritis. The preferred media to enhance adherence, was a booklet with descriptions of the exercises, especially for the elderly cohort	positive	no	no	yes	no	no	no
210	Validity of teleneuropsychology for older adults in response to COVID-19: A systematic and critical review	DOI: 10.1080/13854046.2020.1769192	Marra DE, Hamlet KM, Bauer RM, Bowers D	Department of Clinical and Health Psychology, University of Florida, Gainesville, Florida, USA	male	Indexed	na	Clinical Neuropsychologist [Internet]	34	7 y 8	2020	United States. Seven studies were conducted in countries outside of the United States: Italy (1), Australia (3), Korea (1), Canada (1), and Japan (1).	North America	High	Due to the recent COVID-19 pandemic, the field of neuropsychology must rapidly evolve to incorporate assessments delivered via telehealth, or teleneuropsychology. This systematic review provides an updated review of the literature, with special emphasis on test-level validity data.	yes	yes	yes	yes	no	no	no	no	yes	no	yes	no	no	no	yes	no	yes	no	no	no	Studies with older adults (aged 65+) who underwent face-to-face and TNP assessments in a counter balanced cross-over design were included. Studies included samples from 5 different countries, various ethnic/cultural backgrounds, and diverse diagnostic populations. Of the studies with mixed demographic compositions, non-Hispanic Caucasians were overrepresented, with little representation from Hisp…	Of the 930 study participants across the 19 validity studies, n = 410 (44.09%) were healthy controls	Systematic review	na	na	na	In response to the COVID-19 pandemic, neuropsychological assessments via videoconference appear to be a valid means of assessing cognitive functioning in older adults. This review identified several measures, assessing various cognitive domains, that have been validated for TNP based on counter-balanced cross-over designs in multi-ethnic and diagnostically diverse samples. Challenges to implement…	positive	no	no	no	no	no	no
211	Boundary work in value co-creation practices: the mediating role of cognitive assistants	10.1108/JOSM-10-2020-0381	Mele, Cristina; Russo-Spena, Tiziana; Marzullo, MariaLuisa; Ruggiero, Andrea	Department of Economics, Management, Institutions, University of Naples Federico II, Naples, Italy	female	Indexed	na	Journal of Service Management	33	2	2022	Italy	Europe & Central Asia	High income	Interpret context and meanings related to human–robot interactions (cognitive assistant)	Asthma Pain Migraine Diabetes Other chronic not specified	yes, not specified	no	no	no	no	no	no	yes	no	no	no	no	no	no	yes	yes	no	yes	no	21 health solutions that uses Watson cognitive platform; four main actions (automated dialoguing, augmented sharing, connected learning and multilayered trusting) Ageing participant between 50-64 years, living independently Providers of technologies, doctors, caregivers	7 Doctors 13 Aging persons 3 Relatives of aging person 1 Caregiver	Qualitative study	na	na	na	The cognitive assistant acts as a boundary object by bridging actors, resources and activities. Value co-creation articulated in a cognitive-assisted health context, as defined here, is intensified and enacted by integration of data and capabilities that expand ageing actors’ health status.	positive	yes	yes	yes	yes	no	yes
212	The impact of ICT services on perceptions of the quality of life of older people	10.1108/17549451311313183	Damant, Jacqueline; Knapp, Martin; Watters, Sarah; Freddolino, Paul; Ellis, Margaret; King, Derek	London School of Economics	Female	Indexed	na	Journal of Assistive Technologies	7	1	2013	Sweden, Spain, Slovakia	Europe & Central Asia	High	The aim of this paper is to report results of the impact of the information and communication technology (ICT) platform and telecare services developed by the MonAMI consortium on the quality of life (QOL) of older people in three European communities. The MonAMI project, funded under the European Commission’s FP6 framework in the area of research and technical development, explored the potential…	no	no	no	no	no	no	Elderly (disabled or not disabled), which felt with less security at their homes and wanted MONAMI tech alarms)	no	yes	no	no	no	no	no	no	yes	no	no	no	no	79 y mean	62	Clinical trials or Experimental	MONAMI alarm	no	3 months	effects of the services on users’ perceived QOL in the domains of independence, physical health, psychological wellbeing, social networking, and physical environment.	positive	yes	no	no	no	no	no
213	Be Healthy, Be Mobile: A handbook on how to implement mAgeing	ISBN: 9789241514125	World Health Organization	na	na	Grey literature	Technical report	Publications/Overview	na	na	2018	Switzerland	Europe & Central Asia	High	The purpose is to provide guidance and recommendations for countries intending to implement mAgeing programs aimed at promoting healthy aging through technology. It outlines key strategies for developing, adapting, implementing, promoting, and evaluating mAgeing initiatives. The article emphasizes the importance of involving various stakeholders, including international experts, national operatio…	yes	yes	Depresion	Mobility loss	no	yes	Healthy	Malnutrition	yes	no	no	no	No	No	No	yes	no	yes	no	no	not people involved	na	na	na	na	na	The mAgeing program aims to empower older individuals through mobile health technologies and targeted messages for self-management. Pre-testing content with the target audience is crucial for message effectiveness. Caregivers, both family and formal, play a vital role in supporting older adults in understanding and implementing mAgeing interventions.	Positive	yes	no	yes	no	no	yes
214	Be healthy, be mobile. A handbook on how to implement mDementia	ISBN (WHO) 978-92-4-001996-6 (electronic version)	World Health Organization and International Telecommunication Union	na	na	Grey literature	Recommendations	World Health Organization and International Telecommunication Union	na	na	2021	Worldwide	Worldwide	Worldwide	To provides guidance on how to develop, integrate, implement and evaluate a national mDementia programme in five key areas: operations management; content development and adaptation; promotion participation and retention; technology specifications; and monitoring and evaluation	no	dementia	no	no	no	no	no	no	yes	no	yes	no	yes	yes	no	yes	yes	yes	no	no	persons with dementia	na		na	na	na	To help address these issues, Be He@lthy, Be Mobile has developed the mDementia programme that uses mHealth (whereby devices such as mobile phones, patient monitoring devices, personal digital assistants and other wireless devices are used to support medical and public health practice) to provide health information to those at risk of developing dementia and to support carers of people living wit…	positive	yes	no	yes	no	no	yes
215	WHO Clinical Consortium on Healthy Ageing 2019	ISBN 978-92-4-000975-2	WHO	na	na	Grey literature	Technical report	World Health Organization and International Telecommunication Union	na	na	2020	Worldwide	Worldwide	Worldwide	This report summarizes the key points discussed during the World Health Organization (WHO) meeting of the Clinical Consortium on Healthy Ageing, held 1–2 December 2016 in Geneva, Switzerland.	no	no	no	Frailty	no	no	no	no	yes	no	yes	no	yes	yes	no	yes	yes	yes	no	no	> 60 years	4000	na	na	na	from 4 month to 2 years	It was suggested that conducting a randomized controlled trial (RCT) to assess the effectiveness of ICOPE was premature. More stakeholder analysis is needed before that step can occur. Preliminary work to that end could include for example discussion with families, health care workers using the tool, etc. Setting up a scientific group to oversee the development of the research was suggested, whic…	no differences	no	yes	yes	yes	no	yes
216	Can technology – based services support long-term care challenges in home care? Analysis of Evidence from Social Innovation Good Practices across the EU: CARICT Project Summary Report	10.2791/43024	Stephanie Carretero, James Stewart, Clara Centeno, Francesco Barbabella, Andrea Schmidt, Frédérique Lamontagne-Godwin, Giovanni Lamura	na	na	Grey literature	Technical report	JRC Scientific and Policy Reports	na	na	2012	UK, Gerany, Austria, Sweden, Hungary, Italy, Spain, Canada, US	Europe & Central Asia, North America	High	To understand: 1) whether ICT can help to create of a sufficient number of available (motivated) and qualified (skilled) informal domiciliary carers, where relatives, friends, volunteers and migrant care workers are key components, and 2) whether technology-enabled services and applications can allow carers to care better, improving the quality of life of carers and the efficiency of care give.	no	no	no	no	no	no	Health and quality of life in general	no	yes	no	no	no	na	na	na	yes	no	no	yes	no	Older adults and informal caregivers	12 good practice analyzed in-depth	Observational not specified	Just Checking (UK) ; Telecare Scotland (UK) ; SOPHIA (Germany) ; Platform for Family Carers (Austria) ; ACTION (Sweden) ; IPPI (Sweden) ; Emergency Alarm (Hungary); CAMPUS (Italy) ; E-CARE (Italy) ; Cuidadoras en Red (Spain) ; Caring for Others (Canada) ; Resources for Enhancing Alzheimer’s Caregiver Health I/II (REACH I/II) (USA).	na	na	ICT-based services for informal carers can positively impact on: quality of life or informal carer, quality of life of care recepients, quality of care provided by informal carers, the cost of care fo end-users, acceptability and accessibility of ICTs.	positive	yes	yes	no	yes	no	no
217	Impact of IoT on geriatric telehealth	10.1108/WWOP-04-2020-0012	Christian M. Graham, Nory Jones	Maine Business School, University of Maine, Maine, USA	male	Indexed	na	Working with Older People	24	3	2020	United States	North America	High income	Explore the benefits of the internet of things (IoT) technology on geriatric telehealth	yes	yes	yes	no	no	no	no	no	yes	no	yes	no	yes	yes	no	yes	no	no	no	no	patients who were 70 years of age and older of Maine’s largest home health care organization	approximately 200 telehealth and non-telehealth patients	Mixed method	They included primarily four IoT devices that these patients used in their homes to monitor and maintain their health and health maintenance goals. This included an internet-connected tablet to collect data, a digital scale, a blood pressure monitor and a pulse oximeter	na	na	The IoMT represents a growing and vital opportunity to help several populations. These populations include senior citizens, restricted in their mobility and ability to access health care. The rural people who do not have access to convenient health care facilities and disabled people who face similar challenges include in the population.	positive	yes	no	yes	yes	no	yes
218	Home telehealth in older patients with heart failure – costs, adherence, and outcomes	doi.org/10.2147/SHTT.S45318	Spinsante S	Dipartimento di ingegneria dell’informazione, Università Politecnica delle Marche, Ancona, Italy	female	Indexed	na	Smart Homecare Technology and TeleHealth	2014	2	2014	Italy	Europe & Central Asia	High	A concise overview of significant approaches to telehealth is first provided, by presenting some solutions and technologies focused on HF management. Then, adherence and outcomes of telehealth solutions for managing older patients suffering from HF are discussed, and a cost-related evaluation of telehealth applied to HF proposed.	yes	no	no	no	no	no	no	no	yes	no	no	no	no	no	no	yes	yes	yes	no	no	elderly with heart failure	n/a	Report, review or discussion article	na	na	na	Most of the experimental services based on test populations of significant size, and adhering to sound scientific rigor, are quite recent, and basically agree on finding that telehealth management systems may save money, for the patients, the health providers, and the payers, compared to traditional approaches in care provisioning. At the same time, it has been proved that patient adherence and s…	positive	yes	no	yes	yes	no	yes
219	E-Health Biosensor Platform For Noninvasive Health Monitoring For The Elderly In Low Resource Setting	DOI: 10.5281/zenodo.1476787 , 10.5281/zenodo.1476788	Okuonzi John; Callixte Yadufashije	Department of Biomedical Laboratory sciences, (INES-Ruhengeri), Rwanda	male	Indexed	na	International Journal of Biomedical Engineering and Science	5	3/4	2018	Uganda	Sub-Saharan Africa	Low income	To elucidate points of consistent techniques selection and enhancing already available calculations in order to meet pervasive-care requirements for the elderly.	Chronic heart failure	no	no	no	no	no	no	no	yes	no	yes	no	yes	yes	no	yes	yes	no	no	no	Elderly with a heart indication aged at 60 years and over attending the private clinic at a Kampala	8 patients	Quasi experimental study	A biosensor for non-invasive monitoring ECG signal	Not specified	Not specified	The application of biosensor networks shows that a new generation of technology which can be created for patient monitoring with minimal cost, with the possibility of reducing the number of occupied beds in hospitals and improving health workers performance.	positive	yes	no	yes	no	no	yes
220	PROGRAMA DE REVISIÓN DE VIDA APOYADO EN LAS NUEVAS TECNOLOGÍAS PARA LAS PERSONAS MAYORES: UNA APLICACIÓN DE TECNOLOGÍAS POSITIVAS ( Program of life review support on the new technologies for elderly people: An positive psychology application)	ISSN 1989no3809.	Ernestina Etchemendy; Rosa María Baños; Cristina Botella; Diana Castilla;	Instituto Carlos III, España	Female	Indexed	na	Escritos de Psicología	3	2	2010	Spain	Europe & Central Asia	High	present a therapy program for elderly people based on the Life Review technique through new technologies.	no	no	depression	no	no	no	no	no	yes	no	no	no	no	no	no	yes	no	no	no	no	na	na	Report, review or discussion article	na	na	na	Positive experience for elderly population, since it helps coping with loneliness	positive	yes	no	no	no	no	no
221	Medical Identification and Sensing Technology for Assisting and E-Health Monitoring Systems for Disabled and Elderly Persons	DOI: 10.53759/0088/jbsha202202002	Nagumi Wambui;	School of Physical & Biological Sciences, Maseno University-Kisumu Campus, Kisumu, Kenya.	Female	Indexed	na	Journal of Biomedical and Sustainable Healthcare Applications	2	1	2022	Worldwide	Worldwide	Worldwide	To gives an overview of numerous kinds of identification and sensor technology that have been shown to improve the standard of living of older persons in hospital and home settings.	no	no	no	no	no	no	no	no	yes	no	yes	no	yes	no	yes	yes	yes	no	no	no	hospitalized patients	not applicable	Literature review or Narrative review	na	na	na	Clinical devices benefit patients by assisting healthcare practitioners treat and diagnose patients hence making it easier for patients to overcome diseases and illnesses, thereby enhancing the overall quality of life. Fundamental potentials for hazards are more inherent whenever utilizing devices for clinical purposes and therefore healthcare devices ought to be proved effective and safe with si…	positive	no	no	yes	no	no	yes
222	Using active information and communication technology for elderly homecare services: A scoping review	10.1080/01621424.2020.1826381. Epub 2020 Sep 29	Chelongar K, Ajami S.	Department of Management and Health Information Technology, School of Management and Medical Information Sciences, Isfahan University of Medical Sciences, Isfahan, Iran	male	Indexed	na	Home Health Care Services Quarterly [Internet]	40	1	2021	Worldwide	Worldwide	Worldwide	To extract, accumulate, and classify the challenges of using active information and comunication technology in elderly individuals receiving home care services	yes	no	no	no	no	no	no	no	yes	yes	no	no	no	no	no	yes	yes	no	yes	yes	Elderly in home care services or home.		Systematic review	na	na	na	The active information and comunication technology is a key factor for providing diverse, up-to-date, and effective Home care services	positive	yes	yes	yes	yes	no	yes
223	Implementation of Digital Monitoring Services During the COVID-19 Pandemic for Patients With Chronic Diseases: Design Science Approach	10.2196/24181	Lapão LV, Peyroteo M, Maia M, Seixas J, Gregório J, Mira da Silva M, Heleno B, Correia JC.	Global Health and Tropical Medicine, Instituto de Higiene e Medicina Tropical, Universidade Nova de Lisboa, Lisbon,Portugal	male	Indexed	na	Journal of Medical Internet Research	23	8	2021	Portugal	Europe & Central Asia	High	The aim of this project was to support primary health care provision with a digital health platformthat will allow primary care physicians and nurses to remotely manage the care of patients withchronic diseases or COVID-19 infections. Voice call, asynchronous communication (patients can record health goals, vital signs, condition-specific scales or general health-related quality of life instrumen…	Chronic diseases in general	no	no	no	no	no	no	no	no	no	yes	no	yes	no	no	yes	yes	yes	no	no	Older adults and people with chronic diseases	3 primary health centers	Observational not specified	Digital health platform to support primary health provision	na	na	Although still in the first steps of implementation, its positive uptake, by both health careproviders and patients, is a promising result. There were several limitations including the lownumber of participating health care units. Further research is planned to deploy the platform tomany more primary health care centers and evaluate the impact on patient’s health relatedoutcomes.	positive	yes	no	no	yes	no	yes
224	Mobile health solutions for the aging population: A systematic narrative analysis	10.1177/1357633X16649790	Kruse CS, Mileski M, Moreno J.	Texas State University, San Marcos, United States	male	Indexed	na	Journal of Telemedicine and Telecare	23	4	2017	Worldwide	Worldwide	Worldwide	identify and analyse facilitators and barriers to adoption of mHealth for the elderly	yes, not specified	no	dementia	falls	no	no	no	no	yes	no	yes	no	yes	yes	yes	yes	yes	no	yes	yes	Articles published in academic journals: clinical trials, secondary data analysis and reviews. Analysis period 1 November 2014–30 September 2015	36 articles	Systematic review	na	na	na	technology interfaces with the elderly population as a mechanism to connect with children and grandchildren, and it appears to offer a modality of care recognised as a means to independence, greater medical literacy and higher quality of life	positive	no	yes	yes	no	no	yes
225	Effectiveness of a Technology-Enhanced Integrated Care Model for Frail Older People: A Stepped-Wedge Cluster Randomized Trial in Nursing Homes	doi:10.1093/geront/gnaa090	Kim H, Jung YI, Kim GS, Choi H, Park YH.	Seoul National University, 1 Gwanak-ro, Gwanak-gu, Seoul, South Korea	male	Indexed	na	Gerontologist	61	3	2021	South Korea	East Asia & Pacific	High	To evaluate the impact of an information and communication technologies (ICT)-enhanced, multidisciplinary integrated care model, called Systems for Person-centered Elder Care (SPEC), on frail older adults at nursing homes.	yes	yes	yes	yes	no	no	no	no	no	yes	no	no	no	no	no	no	yes	yes	no	no	Participants were nursing home residents aged 65 or older who had stayed at the participating homes for at least 1 week, were neither in a terminal condition nor comatose, and were capable of study participation.	Control period (n = 482) Intervention period (n = 431)	Clinical trials or Experimental	prototype computerized care management software whose main outputs were an individualized need/risk profile report from the CGA and also a profile-based care plan and checklist for each patient from the CP and ICCs.	usual care reflected current nursing home practices in Korea and was provided during the control period	21-month	The SPEC, a chronic care model (CCM)-guided, ICT-supported, multidisciplinary integrated care management intervention, can improve the quality of care measured by health and functional outcomes for frail older persons residing in nursing homes with limited health care provision.	positive	no	no	no	no	no	yes
226	The Role of ICT in Home Care	doi:10.3233/978-1-61499-794-8-153	Wass S, Vimarlund V.	International Business School, Jönköping University, Sweden	female	Indexed	na	Studies in Health Technology and Informatics	241	na	2017	Sweden	Europe & Central Asia	High income	To describe how ICT can support access to information and rationalization of work processes in home care	no	no	no	Falls	no	no	no	no	yes	no	no	no	no	no	no	yes	yes	no	no	no	Home care group of employees who support 100 citizens on a daily basis and 5000 citizens who have a personal alarm watch in one district of Jönköping municipality	60 employees	Qualitative study	na	na	na	ICT could be valuable for the home care service that is delivered by the municipality. With mobile access to information, it seems possible to increase patient safety by reducing the risk of misplacing information about care recipients and at the same time improve support by providing updated information about the care recipients’ needs and health at the point of care.	positive	no	no	no	yes	no	yes
227	Hospital-at-Home Expands Hospital Capacity During COVID-19 Pandemic	10.1016/j.jamda.2021.01.077. Epub 2021 Jan 31	Nogués X, SáncheznoMartinez F, Castells X, DíeznoPérez A, Sabaté RA, Petit I, Brasé A, Horcajada JP, GüerrinoFernández R, Pascual J.	Department of Internal Medicine Hospital del Mar, HospitalnoatnoHome Hospital del Mar Institute for Medical Research (IMIM), CIBER on Frailty	Male	Indexed	na	J Am Med Dir Assoc	22	5	2021	spain	Europe & Central Asia	High	Hospital at home proposal to decrease nosocomial infections in a hospital	no	no	no	no	COVID-19	no	no	no	yes	no	no	no	no	no	no	yes	yes	no	no	no	57,3% female hospital at home and55,6 hospital	1551	Cross‑sectional study	Hospital at Home	Hospital	3 months	Home based hospital showed better results in mortality and ICU readmission than hospital	positive	yes	no	no	no	no	no
228	Telemedicine across the ages	10.5694/j.1326-5377.2009.tb02255.x	Smith AC, Gray LC.	Centre for Online Health, University of Queensland, Brisbane	male	Indexed	na	Med J Aust	190	1	2009	Australia	East Asia & Pacific	High	The purpose is to highlight the challenges faced in providing healthcare services to patients in rural and regional areas of Australia due to the vast distances involved. It discusses the limitations of traditional healthcare delivery models, such as the need for patients to travel long distances for short specialist appointments, and the potential of telemedicine to bridge this gap by providing …	yes	cognitive impairment	no	falls	no	no	no	no	yes	no	no	no	No	No	No	yes	yes	no	no	no	na	na	Literature review or Narrative review	na	na	na	The study emphasizes the potential of telemedicine to enhance healthcare access in remote areas, particularly for elderly patients. Successful implementation requires attention to infrastructure, administrative support, and incentives for clinicians. Sustainable funding models and broader application across medical disciplines are crucial for effective telemedicine services.	positive	yes	yes	no	no	no	yes
229	Maugeri Centre for Telehealth and Telecare: A real-life integrated experience in chronic patients	10.1177/1357633X17710827	Scalvini S, Bernocchi P, Zanelli E, Comini L, Vitacca M	Care Continuity Unit and Telemedicine Service, Istituti Clinici Scientifici Maugeri, IRCCS Lumezzane (Brescia), Italy.	Female	Indexed	na	Journal of Telemedicine &amp; Telecare	24	7	2018	Italy	Europe & Central Asia	High income	To describe our personal experience at the Maugeri Centre for Telehealth and Telecare in providing continuity of care for patients with a chronic illness.	chronic obstructive pulmonary disease, amyotrophic lateral sclerosis/neuromuscular diseases, chronic heart failure, post-stroke; and post-cardiac surgery patients	no	no	no	no	no	no	no	yes	no	no	no	no	no	no	yes	yes	yes	no	no	patients with a chronic illness	1635	Cross‑sectional study	telehealth and telecare centre for patients with chronic illness			A a structured physiciandirected, nurse-managed telephone support and telemonitoring program for chronic diseases has the potential to create synergism between hospital-based care and home care for the follow up of chronic patients in their daily life.	positive	yes	no	yes	yes	no	yes
230	A comparison between an ICT tool and a traditional physical measure for frailty evaluation in older adults	10.1186/s12877-019-1089-z	Mulasso A, Brustio PR, Rainoldi A, Zia G, Feletti L, N'dja A, Del Signore S, Poggiogalle E, Luisi F, Donini LM.	School of Exercise and Sport Sciences, Department of Medical Sciences, University of Torino, Torino, Italy	female	Indexed	na	BMC Geriatr	19	1	2019	Italy	Europe & Central Asia	High income	to investigate the relationships between the mobility index (MI) provided by ADAMO system and the frailty levelin a group of Italian community-dwelling older adults.	no	no	Frailty in psychological and social domains	Frailty in physical	no	no	no	no	yes	no	no	no	no	no	no	yes	no	no	no	no	over 65 years	25	Cross‑sectional study	na	na	na	For the frail individuals with an important loss of resources in physical domain, this innovative device may represent a considerable help in preventing physical consequences and in monitoring functional status.	positive	no	no	yes	no	no	yes
231	Target women: Equity in access to mHealth technology in a non-communicable disease care intervention in Kenya	10.1371/journal.pone.0220834. eCollection 2019	Ngaruiya C, Oti S, van de Vijver S, Kyobutungi C, Free C.	Department of Emergency Medicine, Yale School of Medicine, New Haven, Connecticut, United States of America	female	Indexed	na	PLoS One	14	9	2019	Kenya	Sub-Saharan Africa	Lower middle income	The objective of our study was to assess equity in access to mHealth in an NCD intervention in Kenya.	yes	no	no	no	no	no	no	no	yes	no	no	no	na	na	na	yes	no	no	no	no	General population, but reports some results on older adults considered as one of the marginalized population (among general population)	715 persons >=60 years old	Quasi experimental study	mHealth - SMS clinic appointment reminders and health education messages	na	1 year	When comparing across our first marginalized population (the elderly), SMS was the health education modality with the highest odds of being accessed (OR 4.70, 8.72 and 28.89, for age brackets 60–69, 70–79 and 80 years or older, respectively). This was especially true in older age groups, 60 years or greater, where the odds of receiving SMS was five times higher or greater as compared to their you…	positive	yes	no	no	no	no	no
232	High-Intensity Telemedicine Decreases Emergency Department Use by Senior Living Community Residents	10.1089/tmj.2015.0103	Shah MN, Wasserman EB, Wang H, Gillespie SM, Noyes K, Wood NE, Nelson D, Dozier A, McConnochie KM.	Department of Emergency Medicine, University of Wisconsin School of Medicine and Public Health, Wisconsin, United States	male	Indexed	na	TELEMEDICINE AND E-HEALTH	22	3	2016	United States	North America	High income	To evaluate the effect on emergency department (ED) use of a high-intensity telemedicine program that provides acute illness care for senior living community (SLC) residents	Diabetes, Heart trouble, Stroke, Cancer, Asthma, Arthritis	Dementia	no	no	no	no	no	no	no	yes	no	no	no	no	no	yes	no	yes	no	no	geriatrics practice patients and lived in an intervention facility	inscribed 494 of 705 (70.1%) subjects/proxies in the intervention group; 1,058 subjects served as controls	Cohort study	Patients were provided patient-to-provider, real-time, or store-and-forward high-intensity telemedicine to diagnose and treat acute illnesses	The primary outcome was the rate of emergency department (ED) use	3.5 years	High-intensity telemedicine significantly reduced emergency department (ED) use among senior living community (SLC) residents without increasing other utilization or mortality. This alternative to traditional acute illness care can enhance access to acute illness care and should be integrated into population health programs	positive	no	no	yes	no	no	yes
233	Regular Bleeding Risk Assessment Associated with Reduction in Bleeding Outcomes: the mAFA-II Randomized Trial	10.1016/j.amjmed.2020.03.019	Guo, Y; Lane, DA; Chen, Y; Lip, GYH	Liverpool Centre for Cardiovascular Science, William Henry Duncan Building, Liverpool, United Kingdom	male	Indexed	na	American journal of medicine	133	10	2020	China	East Asia & Pacific	Upper middle income	To assess whether regular reassessment of bleeding risk using the HAS-BLED score, over a 12-month period, would improve bleeding outcomes and OAC uptake, with the support of mobile health technology.	yes	no	no	no	no	no	no	no	yes	no	no	no	no	no	no	yes	yes	no	no	no	patients with atrial fibrillation (mean, standard deviation, age 64 years, 24 years, 32.5% female).	1793 patients	Clinical trials or Experimental	mAFA intervention	usual care	1 year	Dynamic risk monitoring using the HAS-BLED score, together with holistic App-based management using mAFA-II reduced bleeding events, addressed modifiable bleeding risks, and increased uptake of OACs.	positive	no	no	yes	no	no	yes
234	The coronavirus disease 2019 pandemic: telemedicine in elderly patients with type 2 diabetes	10.20452/pamw.15346. Epub 2020 May 9	Fatyga E, Dzięgielewska-Gęsiak S, Wierzgoń A, Stołtny D, Muc-Wierzgoń M.	Department of Internal Medicine, Medical University of Silesia in Katowice, Bytom, Poland	female	Indexed	na	Polish Archives of Internal Medicine	130	5	2020	Poland	Europe & Central Asia	High income	To study the use of telephone‑based medical advice during the early outbreak of the COVID‑19 pandemic in the Silesia region in elderly patients with type 2 diabetes.	Diabetes	no	Anxiety	no	COVID-19	no	no	no	yes	no	yes	no	no	yes	no	yes	yes	no	no	no	60 years or older (52 women and 34 men) with type 2 diabetes	86 patients	Cross‑sectional study	na	na	na	Telemedicine can improve glycemic control and reduce anxiety in patients with type 2 diabetes during the COVID‑19 outbreak. Personal control of diabetes and anxiety related to the COVID‑19 pandemic were significant indicators.	positive	yes	no	yes	no	no	yes
235	Telemedicine: a pilot study in nursing home residents	10.1159/000052778	Hui E, Woo J, Hjelm M, Zhang YT, Tsui HT.	Shatin Hospital	Female	Indexed	na	Gerontology	47	2	2001	China	East Asia & Pacific	Upper middle income	To assess the feasibility of telemedicine in providing geriatric services to nursing home residents, and whether this mode of care resulted in increased productivity and saving	no	no	no	no	no	no	no	no	no	yes	no	no	no	no	no	yes	yes	no	no	no	not specified	200	Clinical trials or Experimental	Telemedicine and cameras	no	12 months	Telemedicine is a feasible, economic and acceptable means of providing geriatric care to nursing home residents. Cost-effectiveness could be improved by extending service hours and linking up with more homes in our locality.	positive	yes	no	no	no	no	no
236	Patient satisfaction with telemedicine in home health services for the elderly	10.1016/s1386-5056(01)00139-3	Chae YM, Heon Lee J, Hee Ho S, Ja Kim H, Hong Jun K, Uk Won J.	a Graduate School of Health Science and Management, Yonsei Uni6ersity, C.P.O. Box 8044, Seoul, South Korea	male	Indexed	na	Int J Med Inform	61	44622	2001	Korea	East Asia & Pacific	High	The purpose was to evaluate the effectiveness of telemedicine in providing home health services for elderly patients, specifically focusing on patient satisfaction. The study aimed to assess the impact of telemedicine on reducing clinic visits, determining factors influencing patient satisfaction, and identifying areas for improvement in the telemedicine system used for home health services	yes	no	no	no	no	no	no	gastrointestinal	yes	yes	no	no	No	No	No	yes	no	no	no	no	The study included a sample of fifty elderly patients who were selected for the evaluation of telemedicine in home health services. The characteristics of the sample included information such as sex, age, education level, residence (patient location), computer experience, primary diagnosis, and severity of condition. Sex: The sample consisted of both male and female patients. Age: The average age…	50	Cross‑sectional study				The study on telemedicine in home health services for elderly patients found a significant decrease in clinic visits after using telemedicine, with high patient satisfaction. Factors influencing satisfaction included patient location. The low-cost telemedicine system showed promise for improving healthcare delivery to elderly patients.	positive	yes	yes	no	no	no	yes
237	A pilot study and brief overview of rehabilitation via virtual environment in patients suffering from dementia	10.22365/jpsych.2018.291.42	Fasilis T, Patrikelis P, Siatouni A, Alexoudi A, Veretzioti A, Zachou L, Gatzonis SS.	Department of Neurosurgery, School of Medicine, University of Athens, Neurological Clinic, "Evangelismos" Hospital, Athens, Greece	Male	Indexed	na	Phychiatriki Journal	29	1	2018	Greece	Europe & Central Asia	High income	To examine whether "Serious Games (SGs)" – (learning and rehabilitating games in virtual and augmented reality) – have utilitarian value in the field of cognitive neurorehabilitation, concerned with demented population.	no	dementia	no	no	no	no	no	no	yes	no	no	no	no	no	no	yes	no	no	no	no	Avarage age 73,6 years old	10	Case series				The results showed a relative improvement in the total of the cognitive variables under consideration after the completion of the neuro-rehabilitative program, while a parallel review of the literature on the subject revealed methodological considerations similar to those of the present study.	positive	yes	no	no	no	no	no
238	A Pilot Study to Validate a Wearable Inertial Sensor for Gait Assessment in Older Adults with Falls	10.3390/s21134334	García-Villamil G, Neira-Álvarez M, Huertas-Hoyas E, Ramón-Jiménez A, Rodríguez-Sánchez C.	Centre for Automation and Robotics, UPM-CSIC, 28500 Madrid, Spain	male	Indexed	na	Sensors	21	13	2021	Spain	Europe & Central Asia	High income	to develop a walking-monitor gait pattern (G-STRIDE) for older adults and this way reduce falls	no	no	no	falls	no	no	no	no	no	no	yes	no	no	yes	no	yes	yes	no	no	no	Participants over 70 years	21	Case-control study	na	na	na	In conclusion, the developed inertial-based G-STRIDE can accurately classify older people with risk to fall with a significance as high as using traditional but more subjective clinical method	positive	no	no	no	no	no	yes
239	Feasibility and Effectiveness of Telepsychiatry Services for Chinese Immigrants in a Nursing Home	10.1089/tmj.2008.0138	Albert Yeung, Daniel P Johnson, Nhi-Ha Trinh, Wan-Chen Claire Weng, Joseph Kvedar, Maurizio Fava	Depression Clinical and Research Program Massachusetts General Hospital 50 Staniford Street, Suite 401 Boston	male	Indexed	na	Telemedicine &amp; e-Health	15	4	2009	US	North America	High	This study investigates the feasibility and effectiveness of providing telepsychiatry services to Chinese immigrants in a nursing home.	no	no	Mood symptoms and behavioral problems (with pat disorders such as depression, delirium, anxiety, bipolar and obsessive-compulsive disorders)	no	no	no	no	no	no	yes	no	no	na	na	na	yes	no	no	yes	yes	Older adults, Chinese inmigrants in a nursing home	8 patients	Clinical trials or Experimental	Telepsychiatry - psychological support via videoconferencing, psychopharmacological intervention, provision of reassurances and education to the nursing staff about the psychological intervention, and involvement of patients’ families to provide support to and contract with the patients for behavioral modifications.	na	September 2006 - November 2007	Telepsychiatry provides an efficient way for ethnic elders in nursing homes to connect with mental health professionals with the appropriate language and cultural background, regardless of location. Telepsychiatry may decrease the disparities in treatment of mental illnesses among ethnic immigrants in nursing homes.	positive	no	no	no	no	no	no
240	Current state of research on psychotherapy for home-living vulnerable older adults with depression	10.1007/s00391-020-01805-3	Tegeler C, Beyer AK, Hoppmann F, Ludwig V, Kessler EM.	Department of Psychology, MSB Medical School Berlin, Berlin, Germany	female	Indexed	na	Z Gerontol Geriat	53		2020	Worldwide	Worldwide	Worldwide	to provide an overview of different outpatient psychotherapeutic treatment approaches for vulnerable older adults with depression, in particular adaptations tailored to those who are homebound or in need of care	chronic illnesses: diabetes, chronic obstructive pulmonary disease or heart failure	cognitive decline, Parkinson’s disease	depression	limited mobility	no	no	no	no	yes	yes	no	no	no	no	no	yes	no	yes	no	no	Electronic database searches (MEDLINE, PubMed, PsycINFO and Cochrane Library) with no time restrictions. Articles, reviews, and book chapters were considered as document types if they were written in English or German.The search terms included words related to older adults with depression, need of care and psychotherapy. They had to include programs, healthcare strategies or clinical recommendati…	Not specified	Report, review or discussion article	na	na	na	Further implementing telehealth or home delivered settings, individually tailored psychotherapeutic approaches as well as collaborative and stepped care approaches can increase utilization and medical supply of this patient group	positive	yes	no	yes	no	no	no
241	Employment of Telemedicine in Nursing Homes: Clinical Requirement Analysis, System Development and First Test Results	10.2147/CIA.S260098	Ohligs M, Stocklassa S, Rossaint R, Czaplik M, Follmann A.	Marian OhligsDepartment of Anesthesiology, University Hospital RWTH Aachen, Germany	female	Indexed	na	Clin Interv Aging	15	18	2020	Germany	Europe & Central Asia	High	To employ a holistic telemedical system for nursing homes which facilitates the connection to a GP and thus avoids unnecessary hospitalizations in the case of ambulatory-sensitive illnesses.	yes	no	no	no	no	no	no	no	no	yes	no	no	no	no	no	no	yes	no	no	no	Residents in a retirement home in a rural area (Wermelskirchen, Germany)	38 residents	Case series	na	na	na	A telemedical system including integrated medical devices was successfully developed and has turned out to be helpful and even necessary for careful and reliable decision-making by the GP. First test results show high acceptance for elderly care. Involved patients, nurses, and the GP itemize various specific benefits, including economic, personal, and altruistic issues. Another issue that the cur…	positive	no	no	no	no	no	no
242	Frequency and determinants of potential drug-drug interactions in an elderly population receiving regular home visits by GPs--results of the home medication review in the AGnES-studies	10.1002/pds.2224. Epub 2011 Sep 15	Hoffmann W, van den Berg N, Thyrian JR, Fiss T.	Institute for Community Medicine, Dept. Epidemiology of Health Care and Community Health, Ernst Moritz Arndt University of Greifswald, Germany	male	Indexed	na	Pharmacoepidemiology and drug safety	20	12	2011	Germany	Europe & Central Asia	High income	To study the prevalence and determinants of potential drug-drug-interactions (pDDI) in the AGnES home visit population (GP-supporting, community-based, e-health-assisted, systemic intervention)	no	no	no	no	no	no	no	Potential drug-drug interactions	yes	no	yes	no	yes	no	no	no	yes	no	no	no	Home-dwelling elderly patients	779 Home-dwelling patients	Clinical trials or Experimental	IT-supported home medication review (HMR)	Standard home visit, geriatric assessment, quality of life, and HMR	3 years and 6 month	Using a comprehensive, computer-assisted HMR in an ambulatory care setting we have identified a high proportion of pDDI of moderate or serious clinical relevance. These pDDI require an intervention from intensified monitoring to a change in medication.	positive	no	no	no	no	no	yes
243	Geriatric teledermatology: store-and-forward vs. face-to-face examination	10.1111/j.1468no3083.2011.03986.x. Epub 2011 Feb 23	Rubegni P, Nami N, Cevenini G, Poggiali S, HofmannnoWellenhof R, Massone C, Bilenchi R, Bartalini M, Cappelli R, Fimiani M.	University of Siena	Male	Indexed	na	Journal of the European Academy of Dermatology &amp; Venereology	25	11	2011	Italy	Europe & Central Asia	High	the aim of this study was to determine the efficacy of storenoandnoforward teledermatology vs facenotono face consultations in elderly patients.	no	no	no	no	no	no	no	dermatology	yes	no	no	no	no	no	no	yes	no	no	no	no	Mean age 80,58 years 60 men 70 women	130	Clinical trials or Experimental	Teledermatology	Face to face	12 months	Storenoandnoforward teledermatology can improve diagnostic and therapeutic care for skin disease in elderly who lack easy and ⁄ or direct access to dermatologists.	positive	yes	yes	no	no	no	no
244	Implementation of a telemedicine geriatric co-evaluation in the emergency department: a prospective pilot study	10.4414/smw.2021.20500. eCollection 2021 Apr 26		Emergency Department, University Hospital RWTH Aachen, Pauwelsstraße 30, D-52074 Aachen, Germany	male	Indexed	na	Swiss Med Wkly	151		2021	Germany	Europe & Central Asia	High	The purpose s to evaluate the impact of early geriatric assessment through telemedicine on drug management for elderly patients admitted to the emergency department. The study aims to assess the effectiveness of telemedical consultation by geriatricians in reducing the total number of prescribed medications and potentially inappropriate medications (PIMs) for geriatric patients. Additionally, the…	no	yes	no	yes	no	no	no	no	no	no	yes	no	no	no	yes	yes	yes	no	no	no	Number: The study included 50 patients. Sex: The patient sample consisted of 40% female patients. Age: The inclusion criteria for the study were patients aged 70 years and older. Assessment: Patients were assessed using the Identification of Seniors at Risk Score (ISAR score) of ≥2.	50	Clinical trials or Experimental				The study demonstrated that early geriatric assessment in the emergency department, particularly through telemedicine, significantly reduced the total number of prescribed medications and potentially inappropriate medications for elderly patients. This approach shows promise in improving geriatric care in emergency settings.	positive	yes	yes	yes	no	no	yes
245	Liverpool Telecare Pilot: case studies	10.14236/jhi.v14i3.631	Barnes N, Webster S, Mizutani T, Ng J, Buckland M, Reeves A.	British Telecommunications plc, Ipswich, Suffolk, UK	Male	Indexed	na	Informatics in Primary Care	14	3	2006	UK	Europe & Central Asia	High income	To describes a pilot telecare service employed by Liverpool (UK) City Council to support a sample of their frail and elderly social services users.	no	no	no	Frail older adults and falls	no	no	no	no	yes	yes	no	no	no	no	no	yes	no	no	no	no	aged over 80 years and lived alone but had a high dependency on social services	21	Case series				Through small-scale trials, such as the Liverpool Pilot, it is difficult to quantify the benefits of telecare for a particular stakeholder. The complexity of its potential impact on health, housing, social care outcomes and economic outcomes make the benefits of telecare difficult to articulate clearly.	no differences	no	no	yes	no	no	no
246	Smartphone Applications for Mindfulness Interventions with Suicidality in Asian Older Adults: A Literature Review	10.3390/ijerph15122810	Choo CC, Kuek JHL, Burton AAD.	College of Healthcare Sciences, James Cook University, Singapore	female	Indexed	na	Int J Environ Res Public Health	15	12	2018	Singapore	East Asia & Pacific	High income	to whether smartphone applications could be used for mindfulness intervention for suicidality in Asian older adults	no	no	Depression, suicidality	no	no	no	no	no	yes	no	no	no	no	no	no	yes	yes	no	no	no	Older adults	na	Literature review or Narrative review	na	na	na	This review highlighted the paucity of rigorous empirically validated research into effective smartphone applications that can be used for mindfulness interventions for suicidality with Asian older adults.	no differences	yes	no	yes	yes	no	yes
247	Tele-ICU: the way forward in geriatric care?	10.1007/s40520-014-0217-z	Hao JF, Cui HM, Han JM, Bai JX, Song X, Cao N.	Department of Blood Purification, General Hospital of Shenyang Military Area Command, 83 Wenhua Road, Shenyang 110000, China	female	Indexed	na	Aging Clin Exp Res	26	6	2014	Worldwide	Worldwide	Worldwide	This review article discusses the current role of tele- medicine for intensive care, and the implications for geri- atric intensive care through a tele-intensive care unit (tele- ICU). The purpose of this review is put into perspective, in a single place, the different aspects of tele-ICU care, including issues in geriatric care, based on current data from recently published systematic reviews an…	no	no	no	no	no	no	no	Intensive care unit - ICU	no	no	yes	no	no	no	yes	yes	yes	no	no	yes	Older adults in geriatric critical care (ICU)	na	Report, review or discussion article	na	na	na	Telemedicine has the capacity to allow remote consulta- tion, which can be supported by a trained health worker locally, using a protocol for comprehensive geriatric assessment for chronic disease management.	positive	no	no	no	no	no	yes
248	Telepharmacy in mountainous depopulated areas of Japan: an exploratory interview study of patients' perspectives	10.5582/ddt.2021.01102	Matsumoto Y, Kizaki H, Ikeda Y, Nakamura S, Kina S, Nagai T, Nasu T, Miyamoto K, Hori S.	Division of Drug Informatics, Keio University, Faculty of Pharmacy, Tokyo, Japan	female	Indexed	Special communication	Drug Discoveries & Therapeutics	15	6	2021	Japan	East Asia & Pacific	High income	understand patients' perspectives on telepharmacy in a mountainous area remote from urban areas, and to obtain basic data for improving the practice and dissemination of telepharmacy in Japan	hypertension, dyslipidemia and others chronic diseases (not specified)	no	no	no	no	no	no	no	yes	no	no	no	no	no	no	yes	no	no	no	no	elderly patients with chronic diseases, patients receiving telepharmacy in a mountainous depopulated area away from urban areas of Japan	4 patients with chronic diseases (a female in the 60s, two males in the 60s a female in the 90s)	Qualitative study	na	na	na	The results suggest telepharmacy is useful in areas with poor medical resources and offers improved convenience in receiving care, but it would be desirable for pharmacists to be more actively involved with the community to increase its effectiveness. To make the most of telepharmacy in regions where there is no pharmacy nearby, it may be necessary to educate patients about pharmacist's abilities.	positive	yes	no	yes	no	no	no
249	The role of telenursing in the provision of geriatric outreach services to residential homes in Hong Kong	10.1258/1357633011936129	Chan WM, Woo J, Hui E, Hjelm NM.	Department of Medicine and Therapeutics, Chinese University of Hong Kong, Shatin NT, China.	male	Indexed	na	J Telemed Telecare	7	1	2001	China	East Asia & Pacific	Upper middle income	Evaluate for 12 months the viability of the provision of tele-nursing services and their acceptability by users.	yes	no	no	no	no	no	no	no	no	yes	no	no	no	no	no	no	yes	no	no	no	Resident of the nursing home and their mean age was 82 years (range 60-101).	198 residents	Case series	na	na	na	The present study showed that a large part of the current geriatric nurse outreach service for nursing home residents could be provided by telemedicine. The effectiveness of patient education was demonstrated in the use of MDI, while multidisciplinary assessment and intervention may also be effective for reducing the occurrence of falls.	positive	no	no	no	no	no	yes
250	User-Dependent Usability and Feasibility of a Swallowing Training mHealth App for Older Adults: Mixed Methods Pilot Study	10.2196/19585	Kim H, Lee SH, Cho NB, You H, Choi T, Kim J.	Department and Research Institute of Rehabilitation Medicine, Yonsei University College of Medicine, Seoul, Republic of Korea	female	Indexed	na	JMIR MHEALTH AND UHEALTH	8	7	2020	Korea	Europe & Central Asia	High income	To assess the usability of swallowing training apps by quantitatively andqualitatively evaluating older adults’ self-reported data	Swallowing difficulties	no	no	no	no	no	no	no	no	no	no	Welfare centers	no	no	no	yes	no	no	no	no	Elderly (older than 65) from two district-run senior welfare centers with swallowing difficulties, normal vision, hearing, and motor function of the upper limbs	11 participants	Mixed method	The use of an mHealth app	Usability, self-efficacy and acceptability between participants from high-potential group and a low-potential group based on their total number of years of education and smart device usage	8 weeks	Duration of formal education and smart device usage, were key variables related to usability. Regardless of their educational attainment and exposure to smart device usage, by the second week of the intervention program, both groups were unlikely to adopt a new app unless they were offered help and assistance with using it. The combination of quantitative and qualitative analysis is crucial to un…	positive	yes	no	yes	yes	yes, digital therapeutic intervention based on a swallowing training app	no
251	Web-based software applications for frailty assessment in older adults: a scoping review of current status with insights into future development	10.1186/s12877no021no02660no6	Chang R, Low H, McDonald A, Park G, Song X.	Surrey Memorial Hospital, Canada	female	Indexed	na	BMC Journals	21	1	2021	USA, Netherlands, Italy, England, Norway	North America, Europe &Central Asia	High	Identify and evaluate webnobased frailty assessno ment tools currently available and to identify challenges and opportunities for future development.	no	no	no	Frailty	no	no	no	no	no	no	no	no	no	no	no	yes	yes	no	no	no	65 years and older	na	Scoping review	Webnobased health frailty apps	na	na	Webnobased applications represent a viable option for remote frailty assessments and multidisciplinary integrated care of older adults. Despite the available webnobased frailty assessments on the Internet, many missed cerno tain needed features for professional use in healthcare settings. This situation calls for fully comprehensive webnobased applications, taking into consideration a number of k…	positive	yes	no	no	no	no	no
252	Not Well Enough to Attend Appointments: Telehealth Versus Health Marginalisation. Digital Health Institute Summit, November 5-25, 2020		PINERO DE PLAZA MA, BELEIGOLI A, MUDD A, TIEU M, MCMILLAN P, LAWLESS M, et al		female	Indexed	na	Studies in Health Technology & Informatics [Internet]	-276		2021	Australia	East Asia & Pacific	High	The purpose is to explore the experiences of Frail, Homebound, and Bedridden Persons (FHBP) in Australia and address the pressing issues they face, such as social isolation and limited healthcare access. The study aims to provide evidence to inform decision-making, health practice, and health research in this field. Additionally, it seeks to identify consumer-centric solutions that can effectivel…	no	no	no	yes	no	no	no	no	yes	no	no	no	No	No	No	yes	no	yes	no	no	The sample characteristics of the study mentioned in the article include 164 Australian adults, with 27% identified as homebound individuals and 73% as affiliated persons. The study involved a mix of both homebound individuals and their affiliates, who provided insights into the needs and potential strategies to tackle issues associated with Frail, Homebound, and Bedridden Persons (FHBP) in Austr…	164	Mixed method	na	na	na	The study highlights the effectiveness of technological, social, and health interventions in addressing the challenges faced by Frail, Homebound, and Bedridden Persons (FHBP). It emphasizes the importance of a person-centered approach, education of healthcare providers, and policy changes to support this vulnerable population	positive	yes	yes	no	no	no	yes
253	A validation study of a smartphone application for functional mobility assessment of the elderly	10.1016/j.hkpj.2015.11.001	Matthew H.M. Chan, Donald T.F. Keung, Steve Y.T. Lui , T.H. Cheung	The University of Hong Kong	Male	Indexed	na	Hong kong physiotherapy journal	35	1	2016	China	East Asia & Pacific	Upper middle income	To validate this smartphone application by comparing its measurement with a laboratory-based reference condition.	no	no	no	Frail older adults	no	no	no	no	no	yes	yes	no	yes	no	no	yes	yes	no	no	no	60% were women, age 70,7 (+-6,5)	32	Cross‑sectional study				We cross-validated the newly developed smartphone application with the laboratory-based reference condi‐tion during the examination of fi ve-time sit-to-stand and timed up-and-go test performance in healthy elderly.The smartphone application demonstrated excellent measurement consistency with the lab-based referencecondition for the fi ve-time sit-to-stand and timed up-and-go test	positive	no	no	yes	no	no	yes
254	Community groups or mobile phone messaging to prevent and control type 2 diabetes and intermediate hyperglycaemia in Bangladesh (DMagic): a cluster-randomised controlled trial	10.1016/S2213-8587(19)30001-4	Fottrell, E; Ahmed, N; Morrison, J; Kuddus, A; Shaha, SK; King, C; Jennings, H; Akter, K; Nahar, T; Haghparast-Bidgoli, H; Khan, AKA; Costello, A; Azad, K	UCL Institute for Global Health,Faculty of Population Health Sciences, University College London, London, UK	male	Indexed	na	The lancet. Diabetes & endocrinology	7	3	2019	Bangladesh	South asia	Lower middel income	to assess the effects of mHealth and community mobilisation on the prevalence of intermediate hyperglycaemia and diabetes among the general adult population in rural Bangladesh, and to assess the effect of these interventions on the incidence of type 2 diabetes among people with intermediate hyperglycaemia	Diabetes and Hyperglicemia	no	no	no	no	no	no	no	yes	no	no	no	no	no	no	yes	yes	no	no	no	Permanent residentes aged more than 30years	52352	Clinical trials or Experimental	Physical visits	mobile heatlh intervention	2 years	mHealth interventions had a strong basis in behaviour change theory, high population coverage, and important impacts on knowledge and awareness of type 2 diabetes	Positive	yes	no	no	no	no	no
255	An m-health application of daily text messages to address forgetfulness as contributor to non-adherence to medications post-myocardial infarction	https://doi.org/10.1161/circ.132.suppl _ 3.18641	Pandey, A; Choudhry, N	no specified	male	Indexed	Congress abstract - indexed	Circulation	132	Suppl 3	2015	no specified	no specified	no specified	To evaluate contribution from an m-Health application od daily text messages to address forgetfulness to non-adherence to medications post-myocardial infarction.	Heart disease	no	no	no	no	no	no	no	yes	no	no	no	na	na	na	yes	no	no	no	no	Subgroup analysis in the elderly (age>=65 years) post-myocardial infarction	34 patients were randomized	Clinical trials or Experimental	To receive daily text messages at the prescribed timings indicating which medication that should be taken at each time.	Usual care	12 months	In post-MI patients, this study demonstrates significant improvement in adherence to medications with an automated, daily text message reminder system over one year of follow-up. Simple and scalable systems such as this text message reminder system may improve adherence to evidence-based therapies in this high risk population by addressing forgetfulness.	positive	yes	no	no	no	no	no
256	Cardiac Rehabilitation During Quarantine in COVID-19 Pandemic: Challenges for Center-Based Programs	10.1016/j.apmr.2020.06.004	Besnier F, Gayda M, Nigam A, Juneau M, Bherer L	Montreal Heart Institute, Montreal, Canada	male	Indexed	Special communication	Archives of Physical Medicine & Rehabilitation	101	10	2020	Worldwide	Worldwide	Worldwide	Review remote cardiac rehabilitation (CR) strategies, considering their relevance in the COVID-19 context and taking advantage of technological availability (smartphones and high-speed internet)	cardiovascular disease	no	no	no	no	no	no	no	yes	no	yes	no	yes	yes	no	yes	no	no	no	no	elderly persons with cardiovascular disease	na	Report, review or discussion article	na	na	na	The evidence supports the use of home-based cardiac rehabilitation (CR). Benefits are numerous and relevance is increased with the COVID-19 crisis. This should be viewed as an opportunity to promote a major shift in CR programs for good and for the health of a larger number of individuals	positive	yes	no	yes	no	no	no
257	Home telecare study for patients with chronic lung disease in the Sydney West Area Health Service	PMID: 21191167	Shany, T; Hession, M; Pryce, D; Galang, R; Roberts, M; Lovell, N; Basilakis, J	Graduate School of Biomedical Engineering, University of New South Wales, and Research and Innovation Centre for Health, Blacktown Hospital, Sydney, Australia.	female	Indexed	na	Studies in health technology and informatics	161	no issue	2010	Australia	East Asia & Pacific	High	This paper describes the SWAHS home telecare study utilising the third generation TeleMedCare Home Monitor (TMC-HM) product. Interim results are given based on data collected over almost a year, but it should be noted that the study is still ongoing.	yes	no	no	no	no	no	no	no	yes	no	no	no	no	no	no	yes	yes	no	no	no	patients with chronic obstructive pulmonary disease	40 patients	Clinical trials or Experimental	Over a 12 month period, both groups would continue to receive the existing enhanced respiratory ambulatory care service (called ‘RACS−Plus’), with the intervention group having, in addition, a home telecare system.	no home telecare	12-month	Utilising home telemonitoring to manage high-care COPD patients in the community results in high patient acceptance, lower staff acceptance and unclear effects on health care utilisation and clinical practice.	positive	no	no	yes	no	no	no
258	Symptom management intervention in elderly coronary artery bypass graft patients	PMID: 14740578	Zimmerman, L; Barnason, S; Nieveen, J; Schmaderer, M	Adult Health and Illness Department, College of Nursing, University of Nebraska Medical Center, USA	Female	Indexed	na	Outcomes management	8	1	2004	United States	North America	High income	To test the impact of a symptom management interven- tion (using a device called the Health Buddy) on recovery outcomes (symptom evaluation and response and postoperative problems) of elderly coronary artery bypass graft patients	Heart disease Cardiac symptoms (angina, SOB, fatigue, problems sleeping, incisional pain, fluttering/rapid heart beats (palpitations), and poor appetite Other not specified	no	depression, anxiety	no	no	no	no	no	yes	no	yes	no	no	no	yes	yes	yes	no	no	no	65 years or older, who were admitted for elective Coronary Artery Bypass Graft surgery over a 9-month period in a large tertiary hospital, oriented to person, place, and time; not visually impaired, able to hear, and able to speak and read English	52 subjects	Clinical trials or Experimental	The use of a device called the Health Buddy (HB) attached to the telephone line for routine care (RC)	Routine care	6 weeks	With a larger sample size and an improved and enhanced symptom management intervention (with more emphasis on symptom management strategies), statistically significant findings are expected. Using an inter- vention such as the one in this study can provide comprehensive follow-up care, which is expected to result in better management of symptoms, fewer postoperative problems, and less interfer- e…	no differences	yes	no	yes	no	no	yes
259	Utilization of Patient Electronic Messaging to Promote Advance Care Planning in the Primary Care Setting	10.1177/1049909116650237	Tieu, C; Chaudhry, R; Schroeder, DR; Bock, FA; Hanson, GJ; Tung, EE	Mayo Clinic	Female	Indexed	na	American journal of hospice & palliative care	34	7	2017	United States	North America	High	measure the impact of a personalized ACP electronic message on AD completion in the primary care setting.	diabetes, asthma, hypertension	no	depression	no	no	no	no	no	no	no	yes	no	yes	no	no	yes	yes	no	no	no	65no96 y old, 52%female 48% male control group and 47% female and 53% male intervention	2294 control and 199 intervention	Clinical trials or Experimental	electronic message to complete AD	control (no intervention)	3 months	Among primary care patients aged 65 years and older, use of ADnospecific electronic messaging statistically significantly increased the rate of AD completion, but the absolute number of completed AD remained relatively low. These data suggest that this valuable communication tool holds opportunities for further improvement. Older, frailer adults were more likely to complete an AD, and prompted di…	positive	yes	no	no	no	no	no
260	Pilot study to assess the feasibility of a mobile unit for remote cognitive screening of isolated elderly in rural areas	10.3390/ijerph18116108	Zeghari, R; Guerchouche, R; Tran Duc, M; Bremond, F; Lemoine, MP; Bultingaire, V; Langel, K; De Groote, Z; Kuhn, F; Martin, E; Robert, P; Konig, A	Cognitive Behavior Technology (CoBTeK) Lab., FRIS-Université Côte d’Azur, 06100 Nice, France	female	Indexed	na	International Journal of Environmental Research and Public Health	18	11	2021	France	Europe & Central Asia	High	The purpose was to investigate the feasibility of using a mobile unit for conducting remote cognitive screening of isolated elderly individuals living in rural areas. The study aimed to assess the acceptability and effectiveness of this approach in reaching and screening this specific population group	no	yes	no	no	no	no	no	no	yes	no	no	no	no	no	no	yes	no	no	no	no	Sex: Females: 4 (50%) Males: 4 (50%) Education: Primary: 2 (25%) Secondary: 3 (38%) High: 3 (38%) Age: Mean: 76.7 years Standard Deviation: 6.12 years Range: 69 to 86 years	8	Clinical trials or Experimental				The study evaluated the acceptability and feasibility of using a mobile unit for remote cognitive screening in elderly individuals. Results indicated overall satisfaction with the experience, with a preference for the mobile unit. Participants expressed willingness to engage in future research involving the mobile unit	positive	yes	yes	yes	no	no	yes
261	Bidirectional and multi-user telerehabilitation system: clinical effect on balance, functional activity, and satisfaction in patients with chronic stroke living in long-term care facilities	10.3390/s140712451	Lin, KH; Chen, CH; Chen, YY; Huang, WT; Lai, JS; Yu, SM; Chang, YJ	School and Graduate Institute of Physical Therapy, College of Medicine, National Taiwan University, Taipei 100, Taiwan	Female	Indexed	na	Sensors (Basel, Switzerland)	14	7	2014	Taiwan	East Asia & Pacific	High income	To evaluate the effect of a bidirectional and multi-user telerehabilitation system on balance and satisfaction in patients with chronic stroke living in long-term care facilities (LTCFs	Chronic Stroke	no	no	no	no	no	no	no	no	yes	no	no	no	no	no	yes	yes	no	no	no	70% man, mean age 75	24	Clinical trials or Experimental	telerehabilitation	conventional therapy	4 weeks	Training programs conducted for both the Tele and Conv groups showed significant effects within groups on the participant BBS as well as the total and self-care scores of BI. No significant difference between groups could be demonstrated. The satisfaction of participants between the Tele and the Conv groups also did not show significant difference.	no differences	yes	yes	no	no	no	yes
262	A comparison of traditional face-to-face and tele-dysphagia instructional methods in geriatric TBI and CVA populations		Cassel, S	Stockton University	female	Indexed	na	Archives of physical medicine and rehabilitation	97	10	2016	USA	North America	High income	compared the outcomes of traditional face-to-face dysphagia intervention (defined as the treatment of swallowing disorders) to remote, online tele-dysphagia (telehealth) intervention.	Dysphagia	no	no	no	no	no	no	no	yes	no	no	no	no	no	no	yes	yes	no	no	no	65 to 95 yeaars	30	Clinical trials or Experimental	Mobil disphaygia intervention	face to face disphagia interventioon	not especified	online tele-dysphagia intervention may be an effective option for those individuals with limited service access due to mobility or distance restraints	no differences	no	no	no	yes	no	yes
263	Clinical and cost-effectiveness of therapist-guided internet-delivered cognitive behavior therapy for older adults with symptoms of depression: a randomized controlled trial	10.1016/j.beth.2014.09.008	Titov, N; Dear, BF; Ali, S; Zou, JB; Lorian, CN; Johnston, L; Terides, MD; Kayrouz, R; Klein, B; Gandy, M; Fogliati, VJ	eCentreClinic, Department of Psychology, Macquarie University, New South Wales, Australia	male	Indexed	na	Behavior therapy	46	2	2015	Australia	East Asia & Pacific	High	The aim of the present randomized controlled trial (RCT) was to examine the efficacy, long-term outcomes, and cost-effective- ness of a therapist-guided internet-delivered cognitive behav- ior therapy (iCBT) intervention for Australian adults over 60 years of age with symptoms of depression. The course consists of five online lessons, five lesson summaries and homework assign- ments, regular auto…	no	no	Depression	no	no	no	no	no	yes	no	no	no	no	no	no	yes	yes	no	no	no	(a) resident of Australia; (b) 60 years of age and over; (c) reported that they have been assessed by a general practitioner or medical specialist to rule out a reversible physical cause for their depression.	29 patients treatment group - 25 waitlist control group	Clinical trials or Experimental	Therapist-guided internet-delivered cognitive behav- ior therapy (iCBT) intervention	Delayed-treatment waitlist	8-week course	The results support the potential efficacy and cost-effectiveness of therapist-guided iCBT as a treatment for older adults with symptoms of depression.	positive	yes	no	no	no	yes. Digital therapeutic, based on a therapist-guided internet-delivered cognitive behavior therapy (iCBT) intervention	no
264	The effect of real-time teleconsultations between hospital-based nurses and patients with severe COPD discharged after an exacerbation	10.1177/1357633X13512067	Sorknaes, AD; Bech, M; Madsen, H; Titlestad, IL; Hounsgaard, L; Hansen-Nord, M; Jest, P; Olesen, F; Lauridsen, J; Østergaard, B	Nursing Research Unit, Institute of Clinical Research, University of Southern Denmark, Odense, Denmark	female	Indexed	na	Journal of telemedicine and telecare	19	8	2013	Denmark	Europe & Central Asia, East Asia & Pacific	High income	to investigate the effect of daily real-time teleconsultations for one week between hospital-based nurses specialised in respiratory diseases and patients with severe COPD discharged after acute exacerbation	COPD	no	no	no	no	no	no	no	no	no	yes	no	no	yes	yes	yes	no	no	no	no	Patients were included if they were diagnosed with COPD verified by spirometry , admitted with AECOPD, if their age was at least 40 years, and if they were residents of the municipalities of Funen	266 patients were assigned to the intervention (132) or control (134) group.	Case-control study	In addition to conventional treatment, patients in the intervention group received daily teleconsultations by video. In the week after the teleconsultations were finished, a telephone follow-up call was made	mean number of total hospital readmissions within 26 weeks of discharge	1 week	The addition of one week of teleconsultations between hospital-based nurses and patients with severe COPD discharged after hospitalisation did not significantly reduce readmissions or affect mortality	no differences	no	no	yes	no	no	yes
265	Impact on clinical events and healthcare costs of adding telemedicine to multidisciplinary care of patients with heart failure and mid-range or preserved LVEF: a randomised controlled trial	doi: 10.1177/1357633X15600583	Jimenez, S; Enjuanes, C; Verdu-Rotellar, JM; Chivite, D; Diez, C; Ruiz-Bustillo, S; Badosa, N; Ruiz-Rodriguez, P; Linas, A; Yun, S; Comin-Colet, J	Department of Cardiology, Hospital del Mar, Barcelona, Spain Heart Diseases Biomedical Research Group, IMIM (Hospital del Mar Medical Research Institute), Barcelona, Spain	male	Indexed	na	J Telemed Telecare	22	5	2016	Spain	Europe & Central Asia	High	Impact on clinical events and healthcare costs of adding telemedicine to multidisciplinary disease management programmes for heart failure: Results of a randomized controlled trial	yes	no	no	no	no	no	no	no	yes	no	no	no	no	no	no	yes	yes	no	no	no	Patients with heart failure (HF) were randomized. The median age of the patients was 77 years, 41% were female, and 25% were frail patients.	178	Clinical trials or Experimental	delivering health care using telemedicine (81 patients).	structured follow-up on the basis of face-to-face encounters (control group, 97 patients)	6-month	Among patients managed in the setting of a comprehensive HF programme, the addition of telemedicine may result in better outcomes and reduction of costs.	positive	no	no	yes	yes	no	yes
266	Cognitive intervention for community-dwelling older persons with memory problems: telemedicine versus face-to-face treatment	10.1002/gps.1282	Poon, P; Hui, E; Dai, D; Kwok, T; Woo, J	Division of Geriatrics, Department of Medicine and Therapeutics, The Chinese University of Hong Kong, China	female	Indexed	na	International journal of geriatric psychiatry	20	3	2005	China	East Asia & Pacific	Upper middle income	To examine and compare the feasibility, acceptability, and clinical outcome of a cognitive intervention program for older patients with mild cognitive impairment and mild dementia using telemedicine versus a conventional face-to-face method.	no	Mild dementia Mild cognitive impairments	no	no	no	no	no	no	no	yes	yes	no	no	yes	no	yes	yes	no	no	no	Community-dwelling older subjects with mild dementia or mild cognitive impairment	22 subjects	Clinical trials or Experimental	A videoconferencing (VC) system for a cognitive intervention program	Face-to-face (FTF)	6 weeks	There was no major modification in the assessment and training method in the two intervention groups may be because the small sample size and relatively short follow-up period. However, telemedicine was a feasible and acceptable means in providing cognitive assessments and intervention to older persons with mild cognitive deficit	no differences	yes	no	no	no	yes, digital therapeutic intervention based on a videoconferencing (VC) system for memory improvement	no
267	Impact of home patient telemonitoring on use of β-blockers in congestive heart failure	10.2165/11538210no000000000no00000	Antonicelli, R; Mazzanti, I; Abbatecola, AM; Parati, G	Italian National Research Center on Aging (INRCA)noIRCCS,	Male	Indexed	na	Drugs & aging	27	10	2010	Italy	Europe & Central Asia	High	assess the impact of telemonitoring on patients’ adherence to prescribed therapeutic regimens, particularly bnoblockers, and to explore whether use of home telemonitoring reduces mortality and rate of renoadmission to hospital in elderly CHF patients compared with normal specialized CHF team care.	Congestive heart failure (CHF)	no	no	no	no	no	no	no	yes	no	no	no	no	no	no	yes	no	no	no	no	78.2 – 7.3 years/ 33 males and 24 females	57	Clinical trials or Experimental	Telecardiology	Standard of Care	12 months	homenocare model including teleno monitoring of relevant clinical parameters may provide useful support in the management of patients with CHF. Home telemonitoring in CHF patients was associated with increased use of bnoblockers at appropriate doses, suggestno ing that this strategy reassured physicians regarding the safety of careful use of these agents in this setting.	positive	yes	no	no	no	no	no
268	Development of e-Health Services and Integrated/Coordinated Cares	15684156	Dominga Salerno	Piedmont Region - NHS -, Italy	female	Indexed	na	International Journal of Integrated Care (IJIC)	15		2015	Italy	Europe & Central Asia	High	The purpose is to present a study evaluating the feasibility and effectiveness of a new healthcare model that shifts healthcare services from acute hospitals to community health centers or homes. The aim is to provide specialized continuity of care for elderly patients with multi-morbidity through integrated care models supported by information and communication technologies (ICT). The study focu…	yes	no	no	no	no	no	no	no	yes	no	no	no	No	No	No	yes	yes	no	yes	no	not mentioned	70	Case-control study	na	na	na	The study found that the new integrated healthcare model, involving e-Health services and a multidisciplinary mobile chronic care team, significantly reduced specialist visits, improper Emergency Room admissions, and inpatient days, while improving drug treatment adherence and patient and caregiver empowerment	positive	no	no	no	no	no	yes
269	Impacts of Urbanization and ICT Use on Loneliness Among the Elderly in Israel	https://doi.org/10.1177/001312451989199	Shiri Pearlman-Avnion, Yael Goldschmidt, Neli Shamis	Tel Hai Academic College, Kiryat Shmoneh, Israel	female	Indexed	na	Education and Urban Society	52	6	2019	Israel (occupied Palestine)	Middle East & North Africa	High income	To explore the impact of residential environment (urban vs. Kibbutz community) and use of information and communication technology (ICT) on loneliness among the elderly in Israel	no	no	Loneliness	no	no	no	no	no	yes	no	no	no	no	no	no	yes	no	no	no	no	Elderly living on a kibbutz and the other living in urban areas in Israel.	120 individuals, all age 65 or older. 60 from a kibbutz and 60 from urban areas	Cross‑sectional study	na	na	na	The study highlights that, in Israel, the impact of Information and Communication Technology (ICT) use on loneliness varies according to the type of residence. While urban elderly who use ICTs feel less loneliness, kibbutz residents who use ICTs experience more loneliness, suggesting that ICT use may increase feelings of isolation if it replaces participation in community activities.	no differences	no	yes	no	yes	no	no
270	Improving integrated care for frail elderly patients throught ict - the veneto region experience.	15684156	Stefano Gris, Erika Sampognaro, Antonella Forestiero, Claudio Saccavini, Silvia Mancin	Azienda ULSS n.2 Feltre, Italy	male	Indexed	na	International Journal of Integrated Care (IJIC)	17		2017	Italy	Europe & Central Asia	High income	To achieve a more multidisciplinary approach of the professionals and a more close integration in frail-elderly patients treatments in the six European regions	no	no	no	Frail	no	no	no	no	yes	yes	no	no	no	no	no	yes	yes	no	no	no	Older than 65 years.	81	Clinical trials or Experimental	usual care services	digital health services	37 months	The intervention group, the user’s satisfaction increased	Positive	no	no	no	no	no	no
271	New Freedom through Medical Devices Based on the Global System for Mobile Communications: A Prospective Survey of 620 Users of the Swiss Limmex Emergency Wristwatch--An Original Study from Switzerland.	10.1155/2013/563731	Malek Tabbara, Onur S Özgüler, Aristomenis K Exadaktylos	Department of Emergency Medicine, Inselspital, Bern University Hospital, 3010 Berne, Switzerland.	male	Indexed	na	Emergency Medicine International	2013		2013	Switzerland	Europe & Central Asia	High	To review of the watch technology Limmex MEW (a new medical emergency watch), along with the results of a survey of 620 users conducted by the Department of Emergency Medicine in Bern.	no	no	no	Falls	no	no	no	no	yes	no	no	no	na	na	na	yes	no	no	no	no	Elderly persons , Limmex MEW users	620 persons	Observational not specified	Use of Limmex (emergency watch)	na	18 months after the market launch	MEW has proved itself to be an innovative product; it provides a simple and reliable personal emergency system while delivering the accurate time with a well-designed Swiss-made watch. MEW was found to in‐ crease the feeling of safety and security among its users, with most of them expressing satisfaction. Doctors should introduce this system to suitable patients, particularly the elderly living …	positive	no	no	no	no	no	yes
272	Results of the "GER-e-TEC" Experiment Involving the Use of an Automated Platform to Detect the Exacerbation of Geriatric Syndromes.	10.3390/jcm9123836	Abrar-Ahmad Zulfiqar, Orianne Vaudelle, Mohamed Hajjam, Bernard Geny, Samy Talha, Dominique Letourneau, Jawad Hajjam, Sylvie Erve, Amir Hajjam El Hassani and Emmanuel Andrès	Service de Médecine Interne, Diabète et Maladies Métaboliques de la Clinique Médicale B, Hôpitaux Universitaires de Strasbourg / Faculté de Médecine-Université de Strasbourg, France	male	Indexed	na	Journal of Clinical Medicine	9		2020	France	Europe & Central Asia	High income	to evaluate the use of a remote monitoring platform (MyPredi) as a means of structuring and standardizing the medical care of dependent elderly patients to prevent acute exacerbations and other complications associated with geriatric syndromes	hypertension, heart failure, diabetes, kidney failure, chronic obstructive pulmonary disease (COPD)	no	no	no	no	no	no	no	yes	yes	yes	no	no	yes	yes	yes	no	yes	no	no	Any patient over 65 years of age admitted to the hospital or emergency room with one or more chronic diseases was eligible for the GER-e-TEC study.	36 patients	Quasi experimental study	During the experiment, patients and healthcare professionals used the MyPredi™ remote monitoring platform daily to collect physiological data via connected sensors (blood pressure, heart rate, weight, oxygen saturation, capillary blood glucose, and temperature three times per day. A number of physiological measurements were taken by the pedometer for physical activity and sleep). The severity lev…	The alerts were compiled and analyzed in terms of sensitivity, specificity, and positive and negative predictive values with respect to clinical data	2 months (24 September 2019 to 24 November 2019.	The MyPredi™ telemedicine system allows the generation of automatic, non-intrusive alerts when the health of a patient deteriorates due to risks associated with geriatric syndromes	positive	no	no	yes	no	no	yes
273	Saphiraweb: An open-source cloud platform for E-health analysis.	10.1080/10739149.2020.1761380	Lucio Agostinho Rocha, Sandro Soares Almeida, , ,	Computer Engineering, Federal University of Technology, Apucarana, Brazil	male	Indexed	na	Instrumentation Science &amp; Technology	48	6	2020	Brazil	Latin America & Caribbean	Upper middle income	To follow the evolution of health quality according to the percentage of body fat, hydration, and corporal lean mass.	no	no	no	no	no	no	Healthy	no	yes	no	no	no	no	no	no	no	yes	no	no	no	Set of volunteers, including elderly participants, who perform regular gym exercises.	479 volunteers	Case series	na	na	na	The study proposes a software platform built over a cloud computing infrastructure to collect biometric measures and generates biostatistical data analysis. Currently, the SaphiraWeb platform is a tiny distributed system because its front-end interface shows an affordable view for the system administrator, and data queries can be transparently done from multiple domains through secure data transf…	positive	no	no	no	no	no	yes
274	TEAhM-Technologies for Enhancing Access to Health Management: A Pilot Study of Community-Based Telehealth	10.1089/tmj.2011.0122	Resnick, Helaine E.; Ilagan, Perla R.; Kaylor, Mary Beth; Mehling, Diane; Alwan, Majd	LeadingAge Center for Applied Research, Washington, USA	female	Indexed	na	Telemedicine and e-Health	18	3	2012	United States	North America	High income	To explore implementation of nurse-mediated telehealth in community-based senior centers.	Hypertension	no	Anxiety	no	no	no	no	no	no	yes	yes	no	yes	no	no	yes	yes	no	no	no	Hypertensive seniors who were regular senior center clients	144 subjects (72 in each group)	Clinical trials or Experimental	A telehealth kiosk	Usual care	10 months	Telehealth was embraced by clients and staff of community-based senior centers. A larger study is needed to determine the clinical impact and costeffectiveness	positive	no	no	yes	no	no	yes
275	Integrating telehealth as a stragegy for patient management after discharge for cardiac surgery: Results of a pilot study	10.1097/00005082no200701000no00006	Kleinpell, Ruth M.; Avitall, Boaz	Rush University College of Nursing	Female	Indexed	na	JOURNAL OF CARDIOVASCULAR NURSING	22	1	2007	United States	North America	High	overview of the use of telehealth and telemanagement in cardiac patients and discusses the results of a pilot study as an example of an application of the use of telehealth for elderly cardiac surgery patients at high risk of postoperative complications.	Coronary heart disease	no	no	no	no	no	no	no	yes	no	no	no	no	no	no	yes	no	no	no	no	Five men and 5 women, ages 68 to 84 (mean = 74 years)	10	Clinical trials or Experimental	Telehealth	none	3 months	Telecardiology is a good strategy to monitor and control readmissions after discharge	positive	yes	no	no	no	no	no
276	The opportunities and challenges of using mobile health in elderly self-care	10.4103/jehp.jehp_871_20	Shahbazi, Masoumeh; Bagherian, Hossein; Sattari, Mohammad; Saghaeiannejad-Isfahani, Sakineh	Health Information Technology Research Center, Isfahan University of Medical Sciences, Isfahan, Iran.Address: Hezar Jerib Street, Isfahan, Iran	male	Indexed	na	JOURNAL OF EDUCATION AND HEALTH PROMOTION	10	1	2021	Iran, Islamic Rep.	Middle East & North Africa	Lower middle income	The purpose is to explore the benefits and obstacles of implementing mobile health technology in the care of elderly individuals. The study aims to provide insights into how mobile health can be utilized to enhance self-care among the elderly population, improve access to healthcare services, reduce costs, and empower individuals to manage their health more effectively. By conducting a systematic…	yes	no	no	no	no	no	no	no	yes	no	no	no	No	No	No	yes	yes	no	yes	no	not mentioned	not mentioned	Systematic review	na	na	na	The systematic literature review on the opportunities and challenges of using mobile health in elderly self-care identified key issues such as technological barriers, privacy concerns, and the need for proper training. Addressing these challenges can enhance the effectiveness of mobile health solutions in supporting elderly individuals' self-care and well-being	positive	yes	yes	yes	no	no	yes
277	Positive technology for elderly well-being: A review	10.1016/j.patrec.2019.03.016	Grossi, Giuliano; Lanzarotti, Raffaella; Napoletano, Paolo; Noceti, Nicoletta; Odone, Francesca	Universit`a degli Studi di Milano, Milano, Italy	female	Indexed	na	Pattern Recognition Letters	137	no	2020	Worldwide	Worldwide	Worldwide	To provide a comprehensive view of the positive technology progresses, with specific attention to tools based on Computer Vision and Machine Learning to monitor and promote the overall well-being of elderly	yes, not specified	Alzheimer's disease Cognitive impairment	Depression	yes	no	no	Sleep disorders	Food recognition (increase awarness of what they eat)	yes	no	no	no	no	no	no	yes	yes	yes	no	no	na	na	Literature review or Narrative review	na	na	na	The study highlighted relevant advances in the AAL domain and a significant literature covering technology and data analytics of smart homes. It also showed that much remains to be done in developing well-being intelligent systems.	positive	yes	yes	yes	no	no	yes
278	Evaluation of a National Broadband Network-enabled Telehealth trial for older people with chronic disease	10.1071/AH15201	Nancarrow, Susan; Banbury, Annie; Buckley, Jennene	Southern Cross University, School of Health and Human Sciences, Military Road East Lismore, Lismore, NSW 2483, Australia	female	Indexed	na	AUSTRALIAN HEALTH REVIEW	40	6	2016	Australia	East asia & pacific	High income	To evaluate the effect of a high-speed telemonitoring project for older people with chronic disease in a regional Australian town	yes	no	no	no	no	no	no	no	yes	no	no	no	no	no	no	yes	yes	no	no	no	Adults aged more than 50 years	200	Cross‑sectional study	na	na	na	the present study suggest that telemonitoring with videoconferencing empowers older people to better understand and manage their own health, and is associated with improved health outcomes and reduced service use.	positive	yes	no	yes	yes	no	yes
279	A Mobile Health Intervention Supporting Heart Failure Patients and Their Informal Caregivers: A Randomized Comparative Effectiveness Trial	10.2196/jmir.4550	Piette, John D.; Striplin, Dana; Marinec, Nicolle; Chen, Jenny; Trivedi, Ranak B.; Aron, David C.; Fisher, Lawrence; Aikens, James E.	Center for Clinical Management Research and Center for Managing Chronic Disease, VA Ann Arbor Healthcare System and University of Michigan School of Public Health, Ann Arbor, MI, United States	male	Indexed	na	Journal of Medical Internet Research	17	6	2015	US	North America	High	We evaluated mHealth support for caregivers of HF patients over and above the impact of a standard mHealth approach.	Chronic heart failure	no	no	no	no	no	no	no	yes	no	no	no	na	na	na	yes	no	no	yes	no	Elderly persons (patients form Deparment of Veterans Affairs outpatient clinics) and their informal caregivers	166 intervention group - 165 control group	Clinical trials or Experimental	m-Healh + CP (weekly interactive voice response IVR + automated emails sent to the care partners after each IVR call)	m-Healh (weekly interactive voice response IVR)	12 months	Compared to a relatively intensive model of IVR monitoring, self-management assistance, and clinician alerts, a model including automated feedback to an informal caregiver outside the household improved HF patients’ medication adherence and caregiver communication. mHealth+CP may also decrease patients’ risk of HF exacerbations related to shortness of breath and sudden weight gains. mHealth+CP ma…	positive	yes	no	no	no	no	yes
280	A survey on health monitoring systems for health smart homes	10.1016/j.ergon.2018.02.002	Mshali, Haider; Lemlouma, Tayeb; Moloney, Maria; Magoni, Damien	IRISA, Université de Rennes 1, Lannion, France	male	Indexed	na	INTERNATIONAL JOURNAL OF INDUSTRIAL ERGONOMICS	66		2018	Worldwide	Worldwide	Worldwide	to provide an overview of the current state of the art for smart health monitoring systems	diabetes, hypertension and cardiovascular related diseases	no	no	no	no	no	no	no	yes	yes	yes	no	yes	yes	yes	yes	yes	yes	no	no	elderly people	na	Report, review or discussion article	na	na	na	Health monitoring systems have emerged as a promising solution to the problem of an aging population, by providing context-aware e-health services	positive	yes	yes	yes	yes	no	yes
281	The Elderly's Independent Living in Smart Homes: A Characterization of Activities and Sensing Infrastructure Survey to Facilitate Services Development	10.3390/s150511312	Ni, Qin; Garcia Hernando, Ana Belen; Pau de la Cruz, Ivan	Departamento de Ingeniería Telemática y Electrónica, Universidad Politécnica de Madrid, Madrid, Spain	male	Indexed	na	Sensors (Basel)	15	5	2015	Spain	Europe & Central Asia	High	The main objective of this review paper is twofold: first, we propose a classification of the main activities considered in smart home scenarios targeted to the elderly’s independent living, as well as their characterization and formalized context representation; second, we advance towards a general set of guidelines that would help researchers and developers select the sensors and processing tec…	yes	yes	no	yes	no	no	no	no	yes	no	no	no	no	no	no	no	yes	no	no	no	elderly with chronic illnesses or dementia	na	Literature review or Narrative review	na	na	na	We have come to the conviction that the precision when modelling the sensors infrastructure together with their activity detection capacities is a crucial factor. Unlike other types of systems, embedding technology into a home is critical because it raises important privacy issues. The acceptance of the solutions inside the home will strongly depend on the correct adjustment to the users’ necessi…	positive	no	no	no	no	no	yes
282	A Telemedicine Robot System for Assisted and Independent Living	10.3390/s19040834	Koceska N, Koceski S, Beomonte Zobel P, Trajkovik V, Garcia N.	Faculty of Computer Science, University "Goce Delcev", Macedonia	female	Indexed	na	Sensors (Basel)	19	4	2019	North Macedonia	Europe & Central Asia	Upper middle income	To test the software architecture and the robot capabilities for navigation, as well as the robot manipulator and to assess users’ reaction toward a possible adoption of the developed robot system in everyday activities	yes, not specified	no	Social interactions	no	no	no	no	no	no	yes	no	no	no	no	no	yes	no	no	yes	yes	Participants from a private elderly care center Nursing Home and caregivers	31 participants (26 elderly people and 5 professional caregivers)	Mixed method	An assistive telepresence robot	Comparison between the two modes of control (manual and shared control)	Not specified	All participants showed positive attitudes towards the developed robot, and a willingness to use it in everyday life. The experiments showed that the robot was highly effective in capturing objects placed in different locations.	positive	yes	no	yes	no	no	yes
283	Mobile Phone-Based Measures of Activity, Step Count, and Gait Speed: Results From a Study of Older Ambulatory Adults in a Naturalistic Setting	10.2196/mhealth.5090	Hanton, Cassia Rye; Kwon, YongnoJun; Aung, Thawda; Whittington, Jackie; High, Robin R.; Goulding, Evan H.; Schenk, A. Katrin; Bonasera, Stephen J.	University of Nebraska Medical Center, USA	Male	Indexed	na	JMIR MHEALTH AND UHEALTH	5	10	2017	United States	North America	High	The objective of this study was to demonstrate that data derived from ubiquitous mobile phone technology, using algorithms developed and previously validated by our lab in a controlled setting, can be employed to continuously and noninvasively measure aspects of participant (subject) health status including step counts, gait speed, and activity level, in a naturalistic community setting. A second…	no	no	no	Frailty	no	no	no	no	yes	no	no	no	no	no	no	yes	no	no	no	no	25 without frailty and 18 frail individuals; 55 and . 91% non hispanic white and 9 %other	43	Clinical trials or Experimental	Mobile phone apps for gait measurement	Standard surveys on gait	24 hours	Continuous mobile phonenobased measures of participant community activity and mobility strongly differen‐ tiate between persons with intact functional status and persons with a frailty phenotype.	positive	yes	no	yes	no	no	no
284	A Remote Patient Monitoring System for Congestive Heart Failure	10.1007/s10916-011-9733-y	Suh, Myung-kyung; Chen, Chien-An; Woodbridge, Jonathan; Tu, Michael Kai; Kim, Jung In; Nahapetian, Ani; Evangelista, Lorraine S.; Sarrafzadeh, Majid	Computer Science Department, University of California, Los Angeles, Los Angeles, CA, USA	male	Indexed	na	JOURNAL OF MEDICAL SYSTEMS	35	5	2011	USA	North America	High	The purpose is to present a Remote Patient Monitoring System for Congestive Heart Failure (CHF) developed by Suh et al. The system, known as WANDA, aims to improve the management of CHF by providing a platform for remote monitoring of patients' health data. The article discusses the system architecture, data abstraction processes, and the results of the WANDA study conducted with CHF patients in …	congestive heart failure	no	no	no	no	no	no	no	yes	no	no	no	No	No	No	yes	yes	no	no	no	not mentioned	not mentioned	Report, review or discussion article	na	na	na	The study on the WANDA system for monitoring Congestive Heart Failure (CHF) patients showed a reduction in weight and blood pressure values out of the acceptable range. The system was effective in early detection of CHF symptoms, potentially aiding in patient care and outcomes.	positive	no	no	yes	no	no	yes
285	Notes of memories: Fostering social interaction, activity and reminiscence through an interactive music exergame developed for people with dementia and their caregivers	10.1080/07370024.2020.1746910	Unbehaun, David; Taugerbeck, Sebastian; Aal, Konstantin; Vaziri, Daryoush Daniel; Lehmann, Jasmin; Tolmie, Peter; Wieching, Rainer; Wulf, Volker	Information Systems and New Media, University of Siegen, Siegen, Germany	male	Indexed	na	HUMAN-COMPUTER INTERACTION	36	2024-06-05	2021	Germany	Europe & Central Asia	High income	To investigate how music-based exergames might affect the quality of life of elderly with dementia	no	Dementia	Depression	yes	no	no	Social interaction, physical activity and reminiscence	no	yes	yes	no	no	no	no	no	yes	yes	no	yes	yes	Elderly with dementia and caregivers in real-world environments (households and day-care)	20 participants; 10 elderly and 10 caregivers	Qualitative study	Music-based exergame	na	4 months	PwD used the game to improve or maintain their physical condition while recovering past memories and an interest in social interaction.	positive	yes	yes	no	no	yes, digital therapeutic intervention using music-based exergame	yes
286	Robot-assisted home hazard assessment for fall prevention: a feasibility study	10.1177/1357633X13517350	Sadasivam, Rajani S.; Luger, Tana M.; Coley, Heather L.; Taylor, Benjamin B.; Padir, Taskin; Ritchie, Christine S.; Houston, Thomas K.	Quantitative Health Sciences, Division of Health Informatics and Implementation Science, University of Massachusetts Medical School, Worcester, USA	male	Indexed	na	JOURNAL OF TELEMEDICINE AND TELECARE	20	1	2014	USA	North America	High income	to study the use of remotely manoeuverable robot to make home hazard assessments for fall prevention	no	no	no	Falls	no	no	no	no	yes	no	no	no	no	no	no	yes	yes	yes	no	no	Aged 65 or more	9	Clinical trials or Experimental	robot assesments	pearson assesmentes	not especified	Travel distance and unsafe environments can make home hazard assessment infeasible; however, robot technologies may be able to reduce these barriers	Positive	yes	no	no	no	no	yes
287	Nonintrusive Remote Monitoring of Sleep in Home-Based Situation	https://doi.org/10.1007/s10916-018-0917-6	Sadek I, Mohktari M.	Image and Pervasive Access Laboratory, CNRS UMI 2955, Singapore, Singapore	male	Indexed	na	Journal of Medical Systems	42	64	2018	Singapore	East Asia & Pacific	High	The objective of this research is to provide a nonintrusive remote monitoring of sleep in a home-based situation by the use of a single microbend fiber optic sensor (MFOS) mat placed under a mattress for three female senior adults over a one-month period.	no	no	no	no	no	no	Sleeping remote monitoring	no	yes	no	no	no	na	na	na	yes	no	yes	no	no	Senior home-based residents	3 residents	Clinical trials or Experimental	A sensor mat is placed under the bed mattres.	na	30 days	The sensor mat was very suitable to the residents as it was hidden beneath the bed mattress. Thus, they can sleep as normal while being observed closely. The caregivers were able to track the residents’ sleep quality using a user-friendly interface within an ambient assisted living platform. The residents were very interested in the system because they feel more safe and comfortable.	positive	no	no	yes	no	no	no
288	Carers’ involvement in telecare provision by local councils for older people in England: perspectives of council telecare managers and stakeholders	10.1017/S0144686X1900120X	Steils N, Woolham J, Fisk M, Porteus J, Forsyth K	NIHR Health & Social Care Workforce Research Unit, King’s College London, London, UK	female	Indexed	na	Ageing and Society	41	2	2021	United Kingdom	Europe & Central Asia, East Asia & Pacific	High income	To explore the carers’ involvement in telecare provision by local councils for older people in England	no	no	no	no	no	no	no	no	yes	no	no	no	no	no	no	no	yes	no	yes	no	telecare manager and telecare provision personal	interview with 27 telecare managers and 114 surveyed and 4 case estudies (21 interviews about forms of telecare provision)	Mixed method	na	na	na	The telecare can support carers in their role, e.g. enabling them to have respite from caring or to engage in other activities, and, in some cases, remain in employment. It also confirms carers are often essential for telecare to work for older people; whether by ensuring equipment is functioning correctly or responding to alerts. In addition, when telecare does not meet the needs and goals of th…	positive	yes	no	yes	no	no	yes
289	Consumer Wearable Information and Health Self Management by Older Adults.	PMID: 29507259	BORDA A, GILBERT C, GRAY K, PRABHU D	Health and Biomedical Informatics Centre, University of Melbourne, Parkville, Victoria, Australia.	female	Indexed	na	Studies in Health Technology & Informatics [Internet]	246	no issue	2018	Australia	East Asia & Pacific	High	To understand the health self-management requirements, frailty and age related changes, and the health information support provided by consumer wearable devices, specifically in the context of older adults living independently.	yes	no	no	yes	no	no	no	no	yes	no	no	no	no	no	no	yes	no	no	no	no	An online survey was utilized as a first step towards building a preliminary picture of wearable information use in health self-management of older adults, particularly those living independently. Participants who were using wearable devices for self-management were recruited for voluntary participation in an online survey. Inclusion criteria for the selection of study participants were: Aged 55+…	There were 51 completed survey questionnaires, and 45 incomplete questionnaires (total n=96 returns).	Cross‑sectional study	na	na	na	Findings so far suggest that it is more ideal than real that an ageing population will use consumer wearables to collect and manage information about their personal health in order to live independently through increasing frailty and age related changes.	no differences	no	no	yes	no	no	no
290	Effect of Telephone Counseling on Physical Activity among Older Adult Cancer Survivors [Internet] [PhD] Effect of Telephone Counseling on Physical Activity Among Older Adult Cancer Survivors	http://hdl.handle.net/10950/97	MULLEN EC	University of texas at Tyler graduate school, USA	Female	Indexed	Dissertation	University of Texas at Tyler	na	na	2012	United States	North America	High	To examine the effectiveness of telephone counseling on physical activity of older adult cancer survivors. relationship between health literacy and change in physical activity in older adult cancer survivors	cancer	no	no	no	no	no	no	no	no	no	no	no	no	no	no	yes	no	no	no	no	Caucasian 44/50 participants and female 37, mean age 39.3	50 (20 intervention and 20 control)	Clinical trials or Experimental	Telephone counseling sessions delivered one time per week.	no telephone counseling	4 weeks	Although health literacy's prevalence is low, it was not the finding of this study, since they had higher literacy and better health outcomes related with the phone intervetion given	positive	yes	no	no	no	no	no
291	Mobile Health Technology for Atrial Fibrillation Management Integrating Decision Support, Education, and Patient Involvement: mAF App Trial	10.1016/j.amjmed.2017.07.003	Guo, Y; Chen, Y; Lane, DA; Liu, L; Wang, Y; Lip, GYH	Chinese PLA General Hospital, Department of Cardiology, Beijing 100853, China	male	Indexed	na	American journal of medicine	130	12	2017	China	East Asia & Pacific	Upper middle income	The purpose is to present the results of a randomized trial evaluating the effectiveness of the mAF App in managing atrial fibrillation. The study aimed to assess the impact of the mAF App on patients' knowledge, adherence to drug therapy, quality of life, and satisfaction compared to usual care. Additionally, the article discusses the usability, feasibility, and acceptability of the mAF App in i…	Heart disease Other not specified	no	no	no	no	no	no	no	yes	no	no	no	No	No	No	yes	yes	no	no	no	Number of Patients: mAF App Group: 113 patients Usual Care Group: 96 patients Sex Distribution: mAF App Group: 57.5% male Usual Care Group: 55.2% male Age: Mean Age in mAF App Group: 67.4 years Mean Age in Usual Care Group: 70.9 years Comorbidities: Common comorbidities in both groups included hypertension, coronary artery disease, diabetes, and heart failure. Prior Ablation Therapy: Patients in …	209	Clinical trials or Experimental	using the mAF App intervention	receiving usual care for atrial fibrillation management	5 months	The study demonstrated that the mAF App intervention significantly improved knowledge, drug adherence, quality of life, and anticoagulation satisfaction in patients with atrial fibrillation compared to usual care. The app's clinical decision support and patient involvement strategies were effective in enhancing patient outcomes.	positive	no	no	yes	no	no	yes
292	Promotion of Adequate Exercise for Chronic Disorders’ Elderly Through Paced Music ...The 16 World Congress of Medical and Health Informatics: Precision Healthcare Through Informatics (MedInfo2017) was held in Hangzhou, China from August 21st to 25th, 2017.	10.3233/978-1-61499-830-3-136	Gi-Ryong Kang, Il Kon Kim, Woo Jin Kim, Do-Youn Lee	Computer Science and Engineering Graduate School, Kyungpook National University, Daegu, Republic of Korea	male	Indexed	na	Studies in Health Technology & Informatics [Internet]	245	no	2017	Republic of Korea	East Asia & Pacific	High income	To propose a funny app that could help reduce chronic disorder among elderly population and to verify if this app is effective in increasing user’s exercise activity	Hypertension Diabetes Hyperlipidemia	no	no	no	no	no	no	no	yes	no	no	no	no	no	no	yes	no	no	no	no	Elderly with chronic diseases, male and female seniors aged between 65 and 70, and between 71 and 75	4 participants	Clinical trials or Experimental	One participant group exercised with slower songs of 66 BPM (Andante), another group with faster songs of 132 BPM (Allegro), and the control group exercised 3 times a week	Traditional excercise	12 weeks	The main contribution of the research is that users are guided to exercise with sufficient exertion by using an easy-tomeasure scale of PssMAX. Eventually, users’ chronic disorders can be managed properly through increased physical activities.	positive	no	no	yes	yes	yes, digital therapeutic intervention based on an app of played music for daily exercise	no
293	Senior Sway: Using a Mobile Application to Measure Fall Risk	10.1519/JPT.0000000000000223	Pergolotti M, Deal AM, Bryant AL, Bennett AV, Farley E, Covington K, et al	Cancer Outcomes Research Group, Lineberger Comprehensive Cancer Center, The University of North Carolina at Chapel Hill	male	Indexed	na	Journal of Geriatric Physical Therapy [Internet]	42	3	2019	USA	North america	High income	To evaluate the feasibility of the Senior Sway mobile application and its associations with fall risk in community-dwelling older adults	no	no	no	Falls	no	no	no	no	yes	yes	no	no	no	no	no	yes	yes	no	no	no	Older than 62 years	57	Cross‑sectional study	na	na	na	Use of the Senior Sway mobile application was feasible	positive	yes	no	yes	no	no	yes
294	Telecare to Elderly People with Alzheimer and Their Caregivers: Systematic Review	10.4025/cienccuidsaude.v17i4.41653	Ferreira Santana R, Vaqueiro Dantas R, da Silva Soares T, Melo Delphino T, Serra Hercules AB, Teixeira Leite Junior HM	Aurora de Afonso Costa Nursing School, Universida de Federal Fluminense (UFF). Niterói, RJ, Brazil.	female	Indexed	na	Ciencia, Cuidado e Saude [Internet]	17	4	2018	US	North America	High	This research aims to analyze the literature on the use of telecare as a nursing intervention in the care of the elderly with Alzheimer's and their caregivers and also to identify in the literature the main assisted technologies and the instruments of evaluation in the care of the elderly people with Alzheimer's and their caregivers.	no	Alzheimer	no	no	no	no	no	no	yes	no	no	no	na	na	na	yes	yes	yes	no	no	Elderly Patients with Alzheimer's and their caregivers	na	Systematic review	na	na	na	The use of telecare for elderly people with Alzheimer's and their caregivers with direct nurses' performance was able to improve the elderly's behavior management skills and the perception of the caregiver's overload. No results were found to improve the functional capacity of the elderly people. Another satisfaction result found in the studies was the usability of the telecare system and the sat…	Partially positive. positive for caregivers elderly's behavior management skills and the perception of the caregiver's overload; no differences for functional capacity	yes	no	no	no	no	yes
295	The role of information and communication technology in home services: telecare does not satisfy the needs of the elderly	10.1177/1460458204042237	Söderlund R	Wellcom Health Office, Finland	female	Indexed	na	Health Informatics Journal	10	2	2004	Finland	Europe & Central Asia	High income	The coping capabilities of 13 elderly clients of a Finnish home service office were assessed using the Finnish RaVa index	diabetes, ulcers or fistulas, severe disabilities	no	no	no	no	no	no	no	yes	no	no	no	no	no	no	yes	no	no	no	no	older than 65 years, typical home help clients	13 elderly	Report, review or discussion article	na	na	na	ICT is not enough to satisfy the needs of those with poor coping capabilities. Nevertheless, the use of ICT might create value to individuals with minor or moderate disabilities. Individuals with better coping capabilities might be capable of and willing to handle shopping and some care practices by themselves if supported by ICT.	negative	no	no	yes	no	no	no
296	Trial Implementation of a Telerehabilitation Exercise System in Residential Aged Care.	PMID: 29507260	HUTCHINSON M, WENDT N, SMITH ST	Southern Cross University, Coffs Harbour, New South Wales, Australia.	female	Indexed	na	Studies in Health Technology & Informatics [Internet]	246	no issue	2018	Australia	East Asia & Pacific	High	To explore the feasibility and safety of supervised use of the JRS tele-rehabilitation exercise system with older adults living in residential aged care. The trial aimed to address the following questions: How do older residents experience use of telehealth technologies?; How acceptable is the technology in the context of residential aged care?; What are the implications for larger scale adoption…	yes	yes	no	yes	no	no	no	no	no	yes	no	no	no	no	no	no	yes	no	no	no	Participants in this QA trial comprised residents living in the facility	4 resident	Case series	na	na	6 weeks	Telerehabilitation exercise systems such as the JRS show promise for increasing physical activity and delivering targeted physical therapy in residential aged care. Our findings confirm that older adults, including those with significant mobility limitation, are ready adopters of this technology. As a priority, attention should be given to ensuring undergraduate exposure to telehealth technologie…	positive	no	no	no	no	no	no
297	Reliability of Virtual Physical Performance Assessments in Veterans during the COVID-19 Pandemic	10.1016/j.arrct.2021.100146	Ogawa E, Harris R, Dufour A, Morey M, Bean J	Geriatric Research, Education, and Clinical Center/Veterans Affairs Boston Healthcare System, Physical Medicine and Rehabilitation, Harvard Medical School, Boston, USA	female	Indexed	na	Archives of Rehabilitation Research and Clinical Translation	3	3	2021	United States	North America	High income	To determine the reliability of 3 physical performance tests performed via a telehealth visit among community-dwelling older veterans	Diabetes Obesity Arthritis Pain	no	Depression	yes	no	no	Self-reported physical activity	no	yes	no	yes	no	no	yes	no	yes	yes	no	no	no	Veterans who enroll in Gerofit a clinical program	55 veterans	Cross‑sectional study	na	na	na	This study provides important psychometric information regarding the reliability of face-to-face physicalperformance assessment conducted within virtual settings among veterans.	positive	yes	yes	no	no	yes, digital therapeutics based on personalized exercise prescriptionand monitor progression, a virtual group exercise program	yes
298	Age-friendly environments in Europe: a handbook of domains for policy action	ISBN: 978 92 8 905288 7	WHO	na	na	Grey literature	Country report	World Health Organization and International Telecommunication Union	na	na	2017	Denmark, Italy, Turkey, Baltic cities, UK	Europe & Central Asia	High	Mutual synergies between the eight domains and how they can work together to address common goals such as increasing social inclusion, fostering physical activity or supporting people living with dementia.	NCD, diabetes 2, Cardiovascular disease	no	depression	Frailty	no	no	no	no	yes	yes	yes	no	yes	yes	yes	yes	no	no	yes	yes	All elderly European countries	na		na	na	na	Deficits on age friendly information, environment for dementai	no differences	yes	yes	yes	no	no	yes
299	Global diffusion of eHealth: making universal health coverage achievable: report of the third global survey on eHealth	ISBN: 9789241511780	World Health Organization	na	na	Grey literature	Technical report	Publications	na	na	2016	Worldwide	Worldwide	Worldwide	The purpose ois to present the findings of the third global survey on eHealth conducted by the Global Observatory for eHealth. The report aims to explore the global diffusion of eHealth and its potential contributions to achieving universal health coverage. It provides insights into how eHealth technologies are being utilized around the world and the impact they have on healthcare systems.	no	no	no	no	no	no	It focuses on the broader topics of eHealth, universal health coverage, and the role of information and communication technologies in supporting healthcare services	no	no	no	yes	no	yes	yes	yes	yes	yes	yes	no	no	not mentioned	not mentioned	Report, review or discussion article	na	na	na	The study highlights the importance of prioritizing regulatory aspects such as privacy, confidentiality, security, and standards in eHealth development. Despite progress in addressing privacy rights, there is still room for improvement in translating privacy concepts into effective eHealth regulations globally.	positive	yes	yes	no	no	no	yes
300	Integrated care for older people (‎ICOPE)‎: guidance for person-centred assessment and pathways in primary care	WHO/FWC/ALC/19.1	World Health Organization	na	na	Grey literature	Recommendations	World Health Organization	na	na	2019	Worldwide	Worldwide	Worldwide	To help develop and carry out person-centred integrated care for older people (ICOPE) at the community level. The ICOPE approach embodies the focus on optimizing intrinsic capacity and functional ability as the key to healthy ageing.	no	no	no	yes (people with losses in intrinsic capacity and functional ability)	no	no	Healthy ageing	no	no	no	yes	no	yes	no	no	yes	yes	no	yes	yes	Health and social care workers of the community and in primary care settings; older people with losses in intrinsic capacity	na	na	no	no	no	Specialized care needs support from higher-level health workers, clear referral criteria, and effective follow-up. This ensures suitable care plans, especially after major health changes or significant life events.	positive	yes	no	no	no	no	yes
301	Regional action plan on healthy ageing in the Western Pacific	ISBN 978 92 9061 935 2	OMS	na	na	Grey literature	Technical report	Publications/Overview	na	na	2021	Worldwide	Worldwide	Worldwide	To support older people who are healthy, thriving and contributing in society. It advocates a whole-of-society transformation, beyond health systems. Adding years to life can offer individuals and society new opportunities, but only if society encourages and enables older people to remain healthy and to continue participating and thriving.	no	no	no	no	no	no	Healthy aging	no	yes	yes	no	no	no	no	no	yes	yes	no	yes	yes	65 years and over	na	na	na	na	na	Fostering technological and social innovation to promote healthy ageing: Technological and social innovations can help societies adapt to changing demographic trends. Technological innovations to support healthy ageing may include new medical diagnostics and treatments, affordable assistive devices and electronic health records, as well as information and communications technology. Social innovat…	positive	yes	no	yes	yes	no	yes
302	Overcoming technophobia in poorly-educated elderly – the HELPS-seniors service learning program	10.5875/ausmt.v5i3.980	Chwen Chi Wang; Jin Jong Chen;	Department of Physical T herapy and Assistive Technology; Exercise and Health Science Research Center, National Yang Ming University , Taiwan	male	indexed	na	International Journal of Automation and Smart Technology	5	3	2015	Taiwan	East Asia & Pacific	High	This paper introduces the Health Education Learning Program with Science for seniors (HELPS seniors) program, which encourages subjects to use new self management tools for technophobic elderlypeople. We then explain how to integrate HELPS.	no	no	no	no	no	no	no	Health literacy (physical inactivity, obesity, hypertension)	yes	yes	no	no	na	na	na	yes	no	no	no	no	Healthy elderly people / Senior assisted-living residents	22 / 26	Clinical trials or Experimental	HELPS-sennior walking course / HELPS-seniors	na	90 minutes / 4 week program (8 hours)	Results of our pilot study indicate that the program significantly improved the subjects’ science literacy, health literacy and life quality.	positive	yes	no	yes	no	no	no
303	A cognitive-motor intervention using a dance video game to enhance foot placement accuracy and gait under dual task conditions in older adults: a randomized controlled trial	10.1186/1471-2318-12-74	Pichierri G, Murer K, de Bruin ED	Department Health Sciences and Technology (D-HEST), Institute of Human Movement Sciences and Sport, Zurich, Switzerland	male	Indexed	na	BMC Geriatr	12	74	2012	Switzerland	Europe & Central Asia	High income	To compare two training groups that achieve similar amounts of strength and balance exercise where one group receives an intervention that includes additional dance video gaming	no	no	no	strength and balance	no	no	no	no	no	yes	no	no	no	no	no	yes	no	no	no	no	older than 65 years, residents of two Swiss hostels for the aged, a score of at least 22 points on the Mini-Mental State Examination (MMSE), were able to walk for at least eight meters with or without the need for a walking aid, and were free of rapidly progressive or terminal illness, acute illness or unstable chronic illness	31 participants, were randomly assigned to either the dance group (n = 15) or the control group (n = 16)	Clinical trials or Experimental	physical exercise program consisting of progressive resistance and postural balance training. Training sessions were conducted in groups of three or four participants to form group cohesion and to encourage exercise class participation. A training session lasted on average 40 minutes. In addition to the physical exercise program the DG performed a progressive video game dancing program for 10–15 …	before-after	12 weeks (June to September 2011)	Integrating a cognitive training component, results in further improvements in those walking tasks that are related to cognitive functions. The findings suggest that the addition of this particular program to traditional strength and balance exercises may result in improved outcomes for older people	positive	no	no	yes	no	no	no
304	A feasibility study to investigate the acceptability and potential effectiveness of a telecare service for older people with chronic obstructive pulmonary disease	10.1016/j.ijmedinf.2012.06.003	Chau JP, Lee DT, Yu DS, et al.	The Nethersole School of Nursing, The Chinese University of Hong Kong, Shatin, Hong Kong	female	Indexed	na	Int J Med Inform	81	10	2012	China	East Asia & Pacific	Upper middle income	To investigate the feasibility, acceptance and potential effectiveness of delivering a telecare service on the health outcomes and hospital service utilization of community-dwelling patients with chronic obstructive pulmonary disease.	yes	no	no	no	no	no	no	no	yes	no	no	no	no	no	no	yes	yes	no	no	no	Eligible participants were older people, with moderate or severe chronic obstructive pulmonary disease, and who had been admitted to hospital at least once for exacerbation during the previous year. The mean age of all 40 participants was 72.93 years.	Twenty-two participants in the intervention group and 18 in the control group were included in the analysis.	Clinical trials or Experimental	received a telecare device kit and they were asked to monitor their oxygen saturation, pulse rate and respiration rate using the device and to transmit the data to an online network platform. A medication and purse-lip breathing reminder with a feedback function is also provided in the device kit. A community nurse monitors changes in the physiological parameters and takes immediate action to add…	Participants in the control group received no other extra care.	2-month	The high level of user satisfaction indicated the feasibility of conducting a large-scale randomized control trial to evaluate the effects of a telecare service on health outcomes of patients with chronic obstructive pulmonary disease.	positive	no	no	yes	no	no	no
305	A health monitoring system for elderly people living alone	10.1177/1357633X0200800305	Ohta S, Nakamoto H, Shinagawa Y and Tanikawa T.	Kawasaki University of Medical Welfare, Kawasaki Medical School, Okayama, Japan	male	Indexed	na	Journal of Telemedicine and Telecare	8	3	2002	Japan	East Asia & Pacific	High income	To developed a health monitoring system for elderly people living alone and monitor their movements by placing infrared sensors in each room of their homes.	no	no	no	no	no	no	no	Pattern of the subject's movements	yes	no	no	no	no	no	no	yes	no	no	yes	no	People who were living in their own houses, all aged over 73 years	8 elderly	Clinical trials or Experimental	Placing infrared sensors at various points in elderly´s homes which detect the heat radiated from human bodies. They recorded the exact time when someone entered the room	None	20 month	With a knowledge of the daily habits of the person, the subject's health condition can be estimated.This system reduced anxiety for both the elderly subjects living alone and their family members.	positive	no	no	yes	yes	no	no
306	A novel video game–based device for measuring stepping performance and fall risk in older people	https://doi.org/10.1016/j.apmr.2011.01.012	Schoene, D., Lord, S.R., Verhoef, P., Smith, S.T.,	Neuroscience Research Australia	Male	Indexed	na	Archives of Physical Medicine and Rehabilitation	92	na	2011	Australia	East Asia & Pacific	High	To determine whether a dance mat test of choice stepping reaction time (CSRT) is reliable and can detect dif- ferences in fall risk in older adults.	no	no	no	Frailty	no	no	no	no	yes	no	no	no	no	no	no	yes	no	no	no	no	Mean age: 78.87􏰀5.90. 55% female	47	Clinical trials or Experimental	Dance mat	na	1 week	The new dance mat device is a valid and reliable tool for assessing stepping ability and fall risk in older community-dwelling people. Because it is highly portable, it can be used in clinic settings and the homes of older people as both an assessment and training device.	positive	yes	no	no	no	no	no
[truncated: 115 more rows]
[truncated: 33 more columns]

## Sheet: Table 1
Table 1. Summary of characteristics of the included documents (Worldwide, 2022)
Characteristics of included documents (n=421)
Characteristics	N	%
Publication year
1988 - 2002	13	3.1
2003 - 2007	33	7.8
2008 - 2012	86	20.4
2013 - 2017	136	32.3
2018 - 2022	153	36.3
Publication type
Indexed (n=411)
Research article	398	96.8447
Congress abstract	8	1.94175
Poster	1	0.242718
PhD thesis	1	0.242718
Special communication	2	0.485437
Dissertation	1	0.242718
Grey literature (n=10)
Technical report	6	60
Recommendations	2	20
Country report	1	10
Position paper	1	10
Study design (n=411)
Clinical trials, Experimental and Quasi experimental	210	51.0949
Report, review or discussion article	33	8.0292
Systematic review (with or without metanalisis) and scoping review	27	6.56934
Case series	26	6.32603
[truncated: 12 more rows]

## Sheet: Table 2
Table 2. Summary of characteristics of the included documents according to PCC model (Population, Context, Concept) (Worldwide, 2022)
[truncated: 102 more rows]
